# Supplementary material for: Population Dynamics Among six Major Groups of the Oryza rufipogon Species Complex, Wild Relative of Cultivated Asian Rice
Source: Rice (N Y). 2016 Oct 12;9:56. doi: 10.1186/s12284-016-0119-0 (PMC5059230; doi:10.1186/s12284-016-0119-0)
Supplement: Supplementary file 1 — Germplasm information. (XLSX 57 kb) [file 12284_2016_119_MOESM1_ESM.xlsx]

## Sheet: Sheet1
Table S1. Germplasm information.
A. ORSC accessions
NSF	IRGC ID2	Species	Collection locality			Wild-	Subpopulation		Ancestry at K=6						Chloroplast Haplotype	Previous genetic info.		Pericarp color scores		Hull Color7
ID1	/Wild ID3		Country	Latitude	Longitude	RDP4	K=6	K=8	W1	W2	W3	W4	W5	W6		Cheng's et al. (2003)5	Huang's et al. (2012)6	Pericarp color scores	Rc14bp deletion genotype	Hull color	Bh422bp deletion genotype
407	80742	O. rufipogon	Myanmar	19°40'"N	96°16'"E	+	W1		0.999996	1e-06	1e-06	1e-06	1e-06	1e-06	I-6	-	-	1	-	light	22bp del
408	80745	O. spontanea	Myanmar	19°8'"N	96°20'"E	-	W1		0.870023	1e-06	1e-06	0.026978	1e-06	0.102995	VII-1	-	-	1	-
411	81801	O. rufipogon	Indonesia	0°1'"N	112°0'"E	-	W1		0.999996	1e-06	1e-06	1e-06	1e-06	1e-06	I-3	-	-	-	-
412	81802	O. rufipogon	Indonesia	1°20'"N	112°20'"E	-	W1		0.999993	1e-06	1e-06	1e-06	1e-06	1e-06	I-3	-	-	-	-
416	81970	O. spontanea	Thailand	14°'"N	101°30'"E	+	W1		0.97051	1e-06	1e-06	0.024881	1e-06	0.004606	I-1	-	-	0	14bp del	light	22bp del
417	81976	O. rufipogon	Indonesia	6°30'"S	106°45'"E	-	W1		0.999996	1e-06	1e-06	1e-06	1e-06	1e-06	VII-2	-	-	1	WT
418	81977	O. rufipogon	Indonesia	6°10'"S	106°44'"E	-	W1		0.999994	1e-06	1e-06	1e-06	1e-06	1e-06	VIII-3	-	-	-	-
420	81984	O. rufipogon	Laos	18°0'"N	102°40'"E	+	W1		0.941558	1e-06	1e-06	0.058439	1e-06	1e-06	VIII-6	-	-	1	-
421	81990	O. rufipogon	Myanmar	17°0'"N	96°7'"E	-	W1		0.999995	1e-06	1e-06	1e-06	1e-06	1e-06	VIII-3	-	-	-	-
422	81993	O. rufipogon	Vietnam	9°47'15"N	105°43'40"E	-	W1		0.999995	1e-06	1e-06	1e-06	1e-06	1e-06	V-1	-	-	-	-
425	82040	O. rufipogon	Thailand	6°50'"N	101°'"E	-	W1		0.999996	1e-06	1e-06	1e-06	1e-06	1e-06	VII-2	-	-	-	-
426	82979	O. rufipogon	Thailand	17°10'"N	103°45'"E	-	W1		0.999995	1e-06	1e-06	1e-06	1e-06	1e-06	VIII-7	-	-	-	-
432	83794	O. rufipogon	Thailand	15°20'"N	103°45'"E	+	W1		0.999993	1e-06	1e-06	1e-06	1e-06	1e-06	III-1	-	-	-	-
433	83795	O. rufipogon	India	24°0'"N	87°50'"E	+	W1		0.838261	1e-06	1e-06	0.09724	1e-06	0.064497	VII-1	-	-	0	14bp del	_	_
434	83823	O. rufipogon	Vietnam	10°32'14"N	105°35'11"E	-	W1		0.999995	1e-06	1e-06	1e-06	1e-06	1e-06	V-1	-	-	-	-
435	86448	O. rufipogon	Thailand	14°5'"N	101°5'"E	+	W1		0.999995	1e-06	1e-06	1e-06	1e-06	1e-06	III-1	-	-	0	-	black	WT
436	86454	O. rufipogon	Vietnam	14°20'59"N	109°6'0"E	-	W1		0.999995	1e-06	1e-06	1e-06	1e-06	1e-06	In-4	-	-	-	-
439	86486	O. rufipogon	Thailand	14°25'"N	102°5'"E	-	W1		0.999993	1e-06	1e-06	1e-06	1e-06	1e-06	I-1	-	-	1	-
440	88787	O. rufipogon	Bangladesh	24°18'7"N	91°41'49"E	-	W1		0.985675	1e-06	1e-06	1e-06	1e-06	0.014321	I-1	-	-	1	WT
441	92605	O. rufipogon	Indonesia	6°10'"S	106°44'"E	-	W1		0.999996	1e-06	1e-06	1e-06	1e-06	1e-06	VII-3	-	-	1	-
458	103844	O. rufipogon	Bangladesh	25°33'"N	88°33'"E	-	W1		0.89155	1e-06	1e-06	1e-06	1e-06	0.108445	VII-1	-	Or-I	0.5	-
459	103847	O. rufipogon	India	20°10'"N	84°48'"E	-	W1		0.997163	1e-06	1e-06	1e-06	1e-06	0.002832	VIII-4	-	Or-II	-	-
460	103848	O. rufipogon	India	20°10'59"N	84°25'58"E	-	W1		0.999993	1e-06	1e-06	1e-06	1e-06	1e-06	VIII-5	-	Or-III	1	WT
464	104602	O. rufipogon	Sri Lanka	7°30'"N	79°50'"E	-	W1		0.999995	1e-06	1e-06	1e-06	1e-06	1e-06	I-1	-	-	1	-
474	104714	O. rufipogon	Thailand	14°19'49"N	100°31'48"E	-	W1		0.999993	1e-06	1e-06	1e-06	1e-06	1e-06	I-3	-	-	1	WT
480	105250	O. rufipogon	Thailand	14°20'57"N	100°33'33"E	-	W1		0.999995	1e-06	1e-06	1e-06	1e-06	1e-06	VIII-3	-	-	-	-
490	105567	O. rufipogon	Indonesia	3°0'"S	114°55'"E	+	W1		0.999996	1e-06	1e-06	1e-06	1e-06	1e-06	VIII-2	-	Or-II	1	-
496	105720	O. rufipogon	Cambodia	11°25'"N	104°59'"E	+	W1		0.859219	0.024727	1e-06	0.116052	1e-06	1e-06	VIII-7	-	-	1	WT	black	WT/het
497	105726	O. rufipogon	Cambodia	11°20'"N	104°40'"E	-	W1		0.994094	1e-06	1e-06	0.0059	1e-06	1e-06	VIII-7	-	-	1	-
499	105767	O. rufipogon	Thailand	14°35'"N	102°55'"E	+	W1		0.773516	1e-06	1e-06	0.226481	1e-06	1e-06	VIII-3	-	-	1	-	black	het
503	105843	O. rufipogon	Thailand	16°5'"N	102°10'"E	+	W1		0.999994	1e-06	1e-06	1e-06	1e-06	1e-06	VII-2	-	-	1	-
504	105847	O. rufipogon	Thailand	15°45'"N	102°5'"E	-	W1		0.999993	1e-06	1e-06	1e-06	1e-06	1e-06	III-2	-	-	-	-
505	105855	O. rufipogon	Thailand	15°5'"N	102°40'"E	+	W1		0.999995	1e-06	1e-06	1e-06	1e-06	1e-06	III-9	-	-	1	-	light	22bp del
507	105881	O. rufipogon	Bangladesh	23°0'"N	89°25'"E	-	W1		0.92494	1e-06	1e-06	0.075056	1e-06	1e-06	III-1	-	-	-	-
509	105897	O. rufipogon	Bangladesh	23°50'"N	90°30'"E	+	W1		0.773169	1e-06	1e-06	0.036327	1e-06	0.190501	VIII-2	-	-	0.333333	-	black	WT
511	105909	O. rufipogon	Thailand	14°30'"N	100°40'"E	-	W1		0.999996	1e-06	1e-06	1e-06	1e-06	1e-06	III-1	-	-	-	-
512	105942	O. rufipogon	Thailand	6°20'"N	101°50'"E	-	W1		0.999996	1e-06	1e-06	1e-06	1e-06	1e-06	VIII-7	-	-	-	-
513	105951	O. rufipogon	Indonesia	6°28'"S	106°55'"E	-	W1		0.999995	1e-06	1e-06	1e-06	1e-06	1e-06	VIII-3	-	-	1	-
514	105956	O. rufipogon	Indonesia	6°8'"S	106°10'"E	+	W1		0.992297	1e-06	0.007699	1e-06	1e-06	1e-06	VIII-1	-	-	1	-	black	WT
515	105958	O. rufipogon	Indonesia	6°4'"S	106°5'"E	-	W1		0.999994	1e-06	1e-06	1e-06	1e-06	1e-06	VIII-3	-	-	-	-
516	106036	O. rufipogon	Malaysia	6°0'"N	102°5'"E	-	W1		0.991221	1e-06	1e-06	1e-06	1e-06	0.008775	III-2	-	-	1	WT
517	106057	O. rufipogon	India	22°22'"N	85°48'"E	-	W1		0.81986	1e-06	1e-06	0.053319	0.006741	0.120079	VIII-5	-	-	1	-
519	106115	O. rufipogon	India	23°5'"N	88°20'"E	-	W1		0.914458	1e-06	1e-06	1e-06	1e-06	0.085538	VII-1	-	-	-	-
521	106145	O. rufipogon	Laos	18°0'"N	102°40'"E	-	W1		0.999995	1e-06	1e-06	1e-06	1e-06	1e-06	VII-1	-	-	-	-
522	106150	O. rufipogon	Laos	18°0'"N	102°40'"E	-	W1		0.999995	1e-06	1e-06	1e-06	1e-06	1e-06	VIII-1	-	-	-	-
524	106156	O. rufipogon	Laos	18°0'"N	102°40'"E	-	W1		0.981036	1e-06	1e-06	1e-06	1e-06	0.01896	VIII-1	-	-	1	-
525	106161	O. rufipogon	Laos	18°0'"N	102°40'"E	-	W1		0.999993	1e-06	1e-06	1e-06	1e-06	1e-06	VIII-4	-	-	-	-
526	106163	O. rufipogon	Laos	18°0'"N	102°40'"E	-	W1		0.999995	1e-06	1e-06	1e-06	1e-06	1e-06	VIII-2	-	-	-	-
527	106166	O. rufipogon	Vietnam	21°25'"N	103°'"E	-	W1		0.999995	1e-06	1e-06	1e-06	1e-06	1e-06	-	-	-	1	-
529	106169	O. rufipogon	Vietnam	21°25'"N	103°'"E	-	W1		0.869468	1e-06	1e-06	1e-06	1e-06	0.130526	I-1	-	-	1	-
534	106332	O. rufipogon	Cambodia	13°24'"N	103°44'"E	-	W1		0.999994	1e-06	1e-06	1e-06	1e-06	1e-06	VIII-7	-	-	1	-
535	106342	O. rufipogon	Myanmar	17°3'"N	96°11'"E	-	W1		0.999995	1e-06	1e-06	1e-06	1e-06	1e-06	III-1	-	-	0	WT
536	106357	O. rufipogon	Myanmar	16°40'"N	96°30'"E	-	W1		0.999995	1e-06	1e-06	1e-06	1e-06	1e-06	VIII-2	-	-	-	-
537	106384	O. spontanea	Myanmar	16°58'"N	94°57'"E	-	W1		0.999995	1e-06	1e-06	1e-06	1e-06	1e-06	III-1	-	-	-	-
539	106412	O. rufipogon	Vietnam	9°47'27"N	105°39'16"E	-	W1		0.999996	1e-06	1e-06	1e-06	1e-06	1e-06	V-1	-	-	-	-
540	106413	O. rufipogon	Vietnam	9°47'15"N	105°43'40"E	-	W1		0.999994	1e-06	1e-06	1e-06	1e-06	1e-06	V-1	-	-	1	WT
541	106414	O. rufipogon	Vietnam	9°47'15"N	105°43'40"E	-	W1		0.999995	1e-06	1e-06	1e-06	1e-06	1e-06	V-1	-	-	-	-
542	106415	O. rufipogon	Vietnam	9°47'15"N	105°43'40"E	-	W1		0.999995	1e-06	1e-06	1e-06	1e-06	1e-06	-	-	-	1	-
543	106420	O. rufipogon	Vietnam	10°29'0"N	105°44'0"E	-	W1		0.999996	1e-06	1e-06	1e-06	1e-06	1e-06	VIII-1	-	-	-	-
544	106452	O. rufipogon	Indonesia	3°30'"S	104°40'"E	-	W1		0.999995	1e-06	1e-06	1e-06	1e-06	1e-06	-	-	-	-	-
545	106453	O. rufipogon	Indonesia	3°5'"S	104°30'"E	-	W1		0.999995	1e-06	1e-06	1e-06	1e-06	1e-06	VIII-3	-	-	-	-
546	106509	O. rufipogon	Myanmar	16°58'"N	94°56'"E	-	W1		0.999994	1e-06	1e-06	1e-06	1e-06	1e-06	In-5	-	-	-	-
552	100920	O. rufipogon x O. nivara	Malaysia	2°1'49"N	109°38'33"E	-	W1		0.913443	0.086553	1e-06	1e-06	1e-06	1e-06	VIII-2	-	Or-I	1	-
553	100926	O. rufipogon	Myanmar	-	-	+	W1		0.794329	1e-06	1e-06	0.124208	1e-06	0.08146	II-2	-	Or-II	0	14bp del	black	het
554	103305	O. rufipogon	Philippines	13°52'58"N	120°58'45"E	-	W1		0.999994	1e-06	1e-06	1e-06	1e-06	1e-06	I-1	-	-	-	-
557	105567	O. rufipogon	Indonesia	3°0'"S	114°55'"E	-	W1		0.835188	0.164494	1e-06	1e-06	1e-06	0.000315	II-1	-	Or-II	1	-
560	105726	O. rufipogon	Cambodia	11°20'"N	104°40'"E	-	W1		0.999995	1e-06	1e-06	1e-06	1e-06	1e-06	VIII-7	-	-	-	-
561	105868	O. rufipogon	Bangladesh	23°50'"N	90°15'"E	-	W1		0.999626	1e-06	1e-06	1e-06	1e-06	0.00037	VIII-3	-	-	-	-
563	105951	O. rufipogon	Indonesia	6°28'"S	106°55'"E	-	W1		0.999996	1e-06	1e-06	1e-06	1e-06	1e-06	VIII-3	-	-	1	-
565	106144	O. rufipogon	India	23°0'"N	88°10'"E	-	W1		0.96935	1e-06	1e-06	1e-06	1e-06	0.030645	VIII-3	-	-	1	-
566	106163	O. rufipogon	Laos	18°0'"N	102°40'"E	-	W1		0.999994	1e-06	1e-06	1e-06	1e-06	1e-06	VIII-2	-	-	-	-
592	80671	O. rufipogon	India	20°38'"N	81°27'"E	+	W1		0.856974	0.022101	1e-06	0.036448	1e-06	0.084475	VIII-5	-	-	1	-
600	100187	O. sativa x O. rufipogon	Malaysia	2°1'49"N	109°38'33"E	+	W1		0.902065	1e-06	1e-06	0.012429	1e-06	0.085503	I-4	-	Or-II	1	-	light	22bp del
605	100911	O. spontanea	Thailand	13°40'"N	100°50'"E	+	W1		0.863829	1e-06	1e-06	0.109917	1e-06	0.026251	I-3	-	Or-I	0.166667	14bp del	light	22bp del
682	100904	O. rufipogon	Thailand	13°43'24"N	100°28'33"E	+	W1		0.999994	1e-06	1e-06	1e-06	1e-06	1e-06	VIII-1	-	Or-II	1	-	black	WT
684	100920	O. rufipogon x O. nivara	Malaysia	2°1'49"N	109°38'33"E	-	W1		0.999991	2e-06	2e-06	2e-06	2e-06	2e-06	VIII-6	-	Or-I	-	-
694	103306	O. nivara	Taiwan	23°36'0"N	120°39'14"E	-	W1		0.761166	2e-06	2e-06	2e-06	2e-06	0.238828	VIII-1	-	-	0	-
700	103423	O. rufipogon	Sri Lanka	8°30'"N	81°10'"E	-	W1		0.790054	0.09631	2e-06	0.064948	2e-06	0.048685	VIII-6	-	-	-	-
731	105424	O. rufipogon	Sri Lanka	6°30'"N	80°0'"E	-	W1		0.98938	1e-06	1e-06	1e-06	1e-06	0.010616	I-1	-	-	-	-
734	105487	O. rufipogon	Thailand	17°40'"N	102°50'"E	-	W1		0.999993	1e-06	1e-06	1e-06	1e-06	1e-06	VIII-2	-	Or-II	-	-
745	105738	O. rufipogon	Cambodia	11°15'"N	104°50'"E	-	W1		0.919717	1e-06	1e-06	0.049047	1e-06	0.031233	VIII-1	-	-	-	-
752	105901	O. rufipogon	Bangladesh	24°20'"N	91°40'"E	-	W1		0.859803	1e-06	1e-06	0.116362	1e-06	0.023833	I-1	-	-	-	-
753	105960	O. rufipogon	Bangladesh	21°55'"N	92°5'"E	-	W1		0.997459	1e-06	1e-06	0.002537	1e-06	1e-06	III-1	-	-	-	-
755	106103	O. rufipogon	India	22°5'"N	87°15'"E	-	W1		0.928924	1e-06	1e-06	1e-06	1e-06	0.07107	I-6	-	-	-	-
759	106336	O. rufipogon	Cambodia	13°21'"N	103°50'"E	+	W1		0.999995	1e-06	1e-06	1e-06	1e-06	1e-06	VIII-4	-	-	0.222222	14bp del	black	WT
453	103404	O. rufipogon	Bangladesh	21°25'"N	92°0'"E	+	Admix of W1/ W2		0.63189	0.368063	1.2e-05	1.2e-05	1.2e-05	1.2e-05	III-1	-	-	0.222222	-	black	het
510	105898	O. rufipogon	Bangladesh	24°10'"N	91°20'"E	-	Admix of W1/ W2		0.626199	0.373798	1e-06	1e-06	1e-06	1e-06	III-1	-	-	0	WT
533	106327	O. rufipogon	Cambodia	11°10'"N	105°25'"E	-	Admix of W1/ W2		0.56012	0.439876	1e-06	1e-06	1e-06	1e-06	III-3	-	-	1	-
696	103415	O. nivara	Sri Lanka	8°39'"N	80°30'"E	-	Admix of W1/ W2		0.500592	0.499403	1e-06	1e-06	1e-06	1e-06	VIII-4	-	Or-III	1	-
714	104058	O. rufipogon x O. nivara	China	-	-	-	Admix of W1/ W2		0.360402	0.300347	1e-06	0.223941	1e-06	0.115308	I-1	-	-	-	-
547	105908	O. rufipogon	Thailand	14°30'"N	100°40'"E	-	Admix of W1/ W3		0.650112	1e-06	0.349884	1e-06	1e-06	1e-06	V-1	-	-	-	-
570	106266	O. rufipogon	Papua New Guinea	7°20'"S	141°25'"E	-	Admix of W1/ W3		0.536526	1e-06	0.463469	1e-06	1e-06	1e-06	IV-2	-	-	1	-
462	104501	O. rufipogon	India	23°11'57"N	86°21'36"E	-	Admix of W1/ W4		0.654136	1e-06	1e-06	0.276751	1e-06	0.069109	VIII-8	-	-	1	-
477	104967	O. spontanea	China	23°21'59"N	113°12'0"E	+	Admix of W1/ W4		0.646664	1e-06	1e-06	0.353332	1e-06	1e-06	I-4	-	-	1	WT	light	22bp del
484	105388	O. rufipogon	Thailand	16°0'"N	99°40'"E	+	Admix of W1/ W4		0.684581	1e-06	1e-06	0.315415	1e-06	1e-06	VIII-3	-	-	1	-
498	105735	O. rufipogon	Cambodia	11°5'"N	104°50'"E	+	Admix of W1/ W4		0.710878	1e-06	1e-06	0.285264	1e-06	0.003855	I-1	-	-	1	-	black	WT
500	105785	O. nivara	Thailand	15°0'"N	104°10'"E	-	Admix of W1/ W4		0.721138	1e-06	1e-06	0.278859	1e-06	1e-06	VIII-1	-	-	0.666667	-
518	106078	O. rufipogon	India	23°20'"N	85°45'"E	-	Admix of W1/ W4		0.471966	0.116587	1e-06	0.411445	1e-06	1e-06	I-1	-	-	1	-
520	106144	O. rufipogon	India	23°0'"N	88°10'"E	-	Admix of W1/ W4		0.678602	1e-06	1e-06	0.266197	1e-06	0.055197	III-2	-	-	1	-
568	106263	O. rufipogon	Papua New Guinea	6°40'"S	141°20'"E	+	Admix of W1/ W4		0.630134	1e-06	1e-06	0.369862	1e-06	1e-06	VIII-6	-	-	1	WT	black	WT
665	100203	O. rufipogon x O. sativa	Myanmar	13°58'47"N	98°40'58"E	+	Admix of W1/ W4		0.641111	2e-06	2e-06	0.182847	2e-06	0.176037	VIII-10	-	Or-I	1	WT	light	22bp del
410	80759	O. nivara	Myanmar	17°32'"N	96°34'"E	+	Admix of W1/ W5	W7	0.615393	1e-06	1e-06	1e-06	0.354951	0.029652	I-2	-	-	1	-	black	-
449	100195	O. nivara	Myanmar	17°37'12"N	96°35'5"E	+	Admix of W1/ W5	W7	0.620451	1e-06	1e-06	1e-06	0.327626	0.05192	In-3	-	-	1	-	black	WT
664	100196	O. nivara	Myanmar	18°16'36"N	96°30'32"E	-	Admix of W1/ W5	W7	0.650149	1e-06	1e-06	1e-06	0.331886	0.01796	I-1	-	Or-III	-	-
760	106345	O. nivara	Myanmar	17°10'"N	96°29'"E	+	Admix of W1/ W5	W7	0.608182	1e-06	1e-06	1e-06	0.369502	0.022312	I-1	-	-	1	-	black	WT
403	80562	O. rufipogon	India	19°45'"N	81°19'"E	-	Admix of W1/ W6		0.5682	0.016198	1e-06	0.174825	1e-06	0.240776	VIII-5	-	-	-	-
406	80592	O. rufipogon	India	20°20'"N	81°5'"E	-	Admix of W1/ W6		0.643467	0.059132	1e-06	0.058232	0.013594	0.225573	VIII-3	-	-	-	-
427	82988	O. rufipogon	China	-	-	+	Admix of W1/ W6		0.556618	1e-06	1e-06	1e-06	1e-06	0.443377	I-1	-	-	1	-
429	82990	O. rufipogon	China	-	-	-	Admix of W1/ W6		0.672826	1e-06	1e-06	1e-06	1e-06	0.32717	VIII-7	-	-	1	-
437	86475	O. rufipogon	India	27°20'"N	82°10'"E	-	Admix of W1/ W6		0.647801	1e-06	1e-06	1e-06	0.041335	0.310861	VIII-1	-	-	1	-
438	86476	O. rufipogon	India	26°10'"N	81°50'"E	+	Admix of W1/ W6		0.714944	1e-06	1e-06	1e-06	0.028373	0.25668	VII-4	-	-	0.777778	-	black	WT
455	103823	O. rufipogon	China	24°26'46"N	113°1'51"E	-	Admix of W1/ W6		0.632934	1e-06	1e-06	1e-06	1e-06	0.367063	VIII-1	-	-	-	-
508	105890	O. rufipogon	Bangladesh	22°50'"N	89°30'"E	+	Admix of W1/ W6		0.514545	1e-06	1e-06	1e-06	1e-06	0.485452	III-1	-	-	0.833333	-	light	-
528	106168	O. rufipogon	Vietnam	21°25'"N	103°'"E	-	Admix of W1/ W6		0.425693	0.254166	1e-06	1e-06	1e-06	0.320138	I-1	-	-	-	-
549	81881	O. rufipogon	India	25°30'"N	84°8'"E	+	Admix of W1/ W6		0.61811	1e-06	1e-06	0.059227	0.087008	0.235653	VIII-8	-	-	1	-	black	WT
550	81887	O. rufipogon	India	27°0'"N	83°20'"E	-	Admix of W1/ W6		0.612447	1e-06	1e-06	1e-06	0.03532	0.35223	VIII-3	-	-	-	-
562	105890	O. rufipogon	Bangladesh	22°50'"N	89°30'"E	-	Admix of W1/ W6		0.677056	1e-06	1e-06	0.043164	1e-06	0.279776	III-8	-	-	-	-
599	100183	O. rufipogon x O. sativa	India	21°7'40"N	82°48'2"E	-	Admix of W1/ W6		0.614728	0.007036	1e-06	0.118369	1e-06	0.259865	V-3	-	-	1	-
663	99556	O. rufipogon	China	-	-	-	Admix of W1/ W6		0.659803	1e-06	1e-06	1e-06	1e-06	0.340192	I-1	-	-	-	-
686	100926	O. rufipogon	Myanmar	-	-	+	Admix of W1/ W6		0.744466	1e-06	1e-06	0.109827	0.009397	0.136308	VIII-1	-	Or-II	1	-
702	103814	O. nivara x O. rufipogon	China	24°26'46"N	113°1'51"E	-	Admix of W1/ W6		0.748307	4e-06	4e-06	4e-06	4e-06	0.251677	VIII-4	-	-	1	-
713	104056	O. rufipogon x O. nivara	China	-	-	-	Admix of W1/ W6		0.60654	1e-06	1e-06	1e-06	1e-06	0.393455	VIII-1	-	-	-	-
448	100189	O. nivara	Malaysia	2°1'49"N	109°38'33"E	-	W2		1e-06	0.999996	1e-06	1e-06	1e-06	1e-06	-	-	Or-III	-	-
450	100916	O. nivara	China	23°44'56"N	108°18'6"E	+	W2		1e-06	0.999994	1e-06	1e-06	1e-06	1e-06	VIII-4	-	-	1	-	black	WT
463	104599	O. rufipogon	Sri Lanka	7°40'"N	80°10'"E	-	W2		0.116699	0.883296	1e-06	1e-06	1e-06	1e-06	VIII-1	-	-	1	-
481	105343	O. nivara	India	11°51'"N	75°51'"E	+	W2		1e-06	0.999995	1e-06	1e-06	1e-06	1e-06	I-1	-	-	1	-	black	WT
482	105349	O. rufipogon	India	10°30'"N	76°6'"E	+	W2		1e-06	0.999996	1e-06	1e-06	1e-06	1e-06	I-1	-	-	1	-	black	WT
483	105375	O. rufipogon	Thailand	19°40'"N	100°0'"E	+	W2		1e-06	0.999996	1e-06	1e-06	1e-06	1e-06	I-1	-	-	1	-	black	WT
487	105428	O. nivara	Sri Lanka	6°10'"N	81°30'"E	+	W2		0.121598	0.878398	1e-06	1e-06	1e-06	1e-06	I-1	-	-	1	-	black	WT
491	105568	O. rufipogon	Philippines	7°52'48"N	125°0'21"E	-	W2		2e-06	0.999989	2e-06	2e-06	2e-06	2e-06	VIII-5	-	Or-III	1	-
492	105569	O. rufipogon	Cambodia	12°46'17"N	102°38'44"E	+	W2		1e-06	0.999994	1e-06	1e-06	1e-06	1e-06	VIII-5	-	Or-I	1	WT
494	105711	O. rufipogon	India	7°55'"N	77°30'"E	+	W2		1e-06	0.999994	1e-06	1e-06	1e-06	1e-06	I-1	-	-	1	-	black	WT
538	106410	O. rufipogon	Vietnam	9°53'12"N	105°42'53"E	-	W2		1e-06	0.999994	1e-06	1e-06	1e-06	1e-06	-	-	-	1	WT
555	105349	O. rufipogon	India	10°30'"N	76°6'"E	+	W2		1e-06	0.999994	1e-06	1e-06	1e-06	1e-06	V-2	-	-	1	WT	black	WT
602	100900	O. nivara	India	19°26'2"N	83°41'45"E	+	W2		1e-06	0.999995	1e-06	1e-06	1e-06	1e-06	VIII-5	-	Or-III	0.833333	-	black	WT
655	100898	O. nivara	India	20°14'0"N	85°49'59"E	-	W2		1e-06	0.999996	1e-06	1e-06	1e-06	1e-06	VIII-17	II	Or-I	1	-	black	WT
656	104443	O. nivara	Thailand	16°49'35"N	100°15'37"E	-	W2		1e-06	0.999993	1e-06	1e-06	1e-06	1e-06	VIII-9	-	-	-	-
657	104705	O. nivara	India	16°20'"N	73°35'"E	-	W2		1e-06	0.999995	1e-06	1e-06	1e-06	1e-06	In-14	-	-	1	-	black	WT
658	100912	O. nivara x O. rufipogon	Thailand	13°34'59"N	99°32'0"E	-	W2		1e-06	0.999995	1e-06	1e-06	1e-06	1e-06	III-5	-	Or-I	1	-	black	-
666	100211	O. rufipogon	India	10°28'19"N	76°25'28"E	+	W2		1e-06	0.999996	1e-06	1e-06	1e-06	1e-06	VIII-1	-	-	1	-	black	WT
678	100898	O. nivara	India	20°14'0"N	85°49'59"E	-	W2		1e-06	0.999996	1e-06	1e-06	1e-06	1e-06	-	II	Or-I	1	-
690	101942	O. rufipogon x O. nivara	Malaysia	2°1'49"N	109°38'33"E	-	W2		1e-06	0.999995	1e-06	1e-06	1e-06	1e-06	VIII-4	-	Or-III	-	-
698	103418	O. nivara	Sri Lanka	8°40'"N	80°25'"E	-	W2		2e-06	0.999991	2e-06	2e-06	2e-06	2e-06	VIII-5	-	Or-II	-	-
721	104705	O. nivara	India	16°20'"N	73°35'"E	+	W2		1e-06	0.999995	1e-06	1e-06	1e-06	1e-06	III-4	-	-	1	-
725	105319	O. nivara	India	10°10'"N	76°10'"E	-	W2		1e-06	0.999995	1e-06	1e-06	1e-06	1e-06	I-2	-	-	1	-
732	105431	O. nivara	Sri Lanka	6°10'"N	81°30'"E	-	W2		0.168864	0.831132	1e-06	1e-06	1e-06	1e-06	VIII-4	-	-	-	-
733	105444	O. nivara	Sri Lanka	6°10'"N	81°30'"E	-	W2		0.212873	0.787123	1e-06	1e-06	1e-06	1e-06	VIII-1	-	-	1	-
680	100902	O. nivara x O. rufipogon	India	16°55'0"N	81°49'59"E	-	Admix of W2/ W1		0.412661	0.547192	1e-06	0.040143	1e-06	1e-06	I-1	-	Or-III	-	-
695	103407	O. nivara	Sri Lanka	7°52'37"N	80°42'0"E	-	Admix of W2/ W1		0.498597	0.501398	1e-06	1e-06	1e-06	1e-06	I-2	-	Or-III	-	-
424	81996	O. rufipogon	Papua New Guinea	8°6'"S	142°55'"E	-	W3		1e-06	1e-06	0.999994	1e-06	1e-06	1e-06	IV-1	-	-	-	-
447	93274	O. rufipogon	Indonesia	-	-	-	W3		0.082727	1e-06	0.917269	1e-06	1e-06	1e-06	IV-1	-	-	-	-
530	106273	O. rufipogon	Papua New Guinea	6°45'"S	141°20'"E	-	W3		1e-06	1e-06	0.999995	1e-06	1e-06	1e-06	IV-1	-	-	-	-
531	106283	O. rufipogon	Papua New Guinea	6°35'"S	141°15'"E	-	W3		0.121918	1e-06	0.878078	1e-06	1e-06	1e-06	IV-2	-	-	-	-
569	106264	O. rufipogon	Papua New Guinea	6°45'"S	141°20'"E	-	W3		2e-06	2e-06	0.999992	2e-06	2e-06	2e-06	IV-2	-	-	-	-
573	106269	O. rufipogon	Papua New Guinea	7°15'"S	141°20'"E	-	W3		1e-06	1e-06	0.999996	1e-06	1e-06	1e-06	-	-	-	-	-
574	106270	O. rufipogon	Papua New Guinea	7°10'"S	141°20'"E	-	W3		1e-06	1e-06	0.999995	1e-06	1e-06	1e-06	IV-2	-	-	-	-
575	106272	O. rufipogon	Papua New Guinea	6°50'"S	141°20'"E	-	W3		1e-06	1e-06	0.999996	1e-06	1e-06	1e-06	IV-2	-	-	-	-
576	106273	O. rufipogon	Papua New Guinea	6°45'"S	141°20'"E	-	W3		1e-06	1e-06	0.999996	1e-06	1e-06	1e-06	IV-1	-	-	-	-
577	106274	O. rufipogon	Papua New Guinea	6°45'"S	141°20'"E	-	W3		1e-06	1e-06	0.999995	1e-06	1e-06	1e-06	IV-2	-	-	-	-
578	106275	O. rufipogon	Papua New Guinea	6°40'"S	141°25'"E	-	W3		1e-06	1e-06	0.999995	1e-06	1e-06	1e-06	IV-1	-	-	-	-
579	106276	O. rufipogon	Papua New Guinea	6°35'"S	141°20'"E	-	W3		1e-06	1e-06	0.999996	1e-06	1e-06	1e-06	IV-1	-	-	-	-
580	106277	O. rufipogon	Papua New Guinea	6°35'"S	141°15'"E	-	W3		1e-06	1e-06	0.999995	1e-06	1e-06	1e-06	-	-	-	-	-
582	106279	O. rufipogon	Papua New Guinea	6°35'"S	141°10'"E	-	W3		1e-06	1e-06	0.999996	1e-06	1e-06	1e-06	IV-1	-	-	-	-
583	106280	O. rufipogon	Papua New Guinea	6°35'"S	141°10'"E	-	W3		1e-06	1e-06	0.999995	1e-06	1e-06	1e-06	IV-2	-	-	-	-
584	106282	O. rufipogon	Papua New Guinea	6°35'"S	141°10'"E	-	W3		1e-06	1e-06	0.999994	1e-06	1e-06	1e-06	IV-1	-	-	-	-
585	106283	O. rufipogon	Papua New Guinea	6°35'"S	141°15'"E	-	W3		2e-06	2e-06	0.999992	2e-06	2e-06	2e-06	IV-2	-	-	-	-
587	106285	O. rufipogon	Papua New Guinea	6°35'"S	141°15'"E	-	W3		1e-06	1e-06	0.999995	1e-06	1e-06	1e-06	IV-1	-	-	-	-
590	106289	O. rufipogon	Papua New Guinea	-	-	-	W3		1e-06	1e-06	0.999995	1e-06	1e-06	1e-06	-	-	-	-	-
591	106290	O. rufipogon	Papua New Guinea	6°40'"S	141°25'"E	-	W3		1e-06	1e-06	0.999993	1e-06	1e-06	1e-06	-	-	-	1	-
593	105757	O. rufipogon	Thailand	14°30'"N	102°5'"E	-	W3		1e-06	1e-06	0.999993	1e-06	1e-06	1e-06	IV-4	-	-	-	-
724	104999	O. rufipogon	Indonesia	2°41'26"S	119°1'33"E	-	W3		1e-06	1e-06	0.999995	1e-06	1e-06	1e-06	IV-1	IV	Or-III	-	-
581	106278	O. rufipogon	Papua New Guinea	6°35'"S	141°15'"E	-	Admix of W3/ W1		0.27773	1e-06	0.685716	1e-06	1e-06	0.036551	VIII-1	-	-	-	-
594	106412	O. rufipogon	Vietnam	9°47'27"N	105°39'16"E	-	Admix of W3/ W1		0.419671	1e-06	0.580324	1e-06	1e-06	1e-06	V-1	-	-	-	-
588	106286	O. rufipogon	Papua New Guinea	6°35'"S	141°20'"E	-	Admix of W3/ W6		0.233488	1e-06	0.450666	1e-06	1e-06	0.315843	IV-1	-	-	-	-
402	80539	O. spontanea	India	19°8'"N	81°56'"E	+	W4		1e-06	1e-06	1e-06	0.999995	1e-06	1e-06	I-1	-	-	1	-	black	WT
404	80582	O. nivara	India	20°20'"N	81°0'"E	-	W4		1e-06	1e-06	1e-06	0.999993	1e-06	1e-06	VIII-4	-	-	1	WT
405	80586	O. spontanea	India	20°20'"N	80°55'"E	-	W4		1e-06	1e-06	1e-06	0.999995	1e-06	1e-06	III-4	-	-	1	-
414	81903	O. spontanea	India	25°10'"N	84°10'"E	-	W4		1e-06	1e-06	1e-06	0.999995	1e-06	1e-06	I-1	-	-	1	-
473	104644	O. nivara	Thailand	16°57'"N	100°35'"E	-	W4	W8	1e-06	1e-06	1e-06	0.999996	1e-06	1e-06	VIII-2	-	-	1	-
488	105491	O. rufipogon	Malaysia	5°6'54"N	101°53'20"E	+	W4		1e-06	1e-06	1e-06	0.999996	1e-06	1e-06	I-1	-	Or-I	1	-	black	WT
506	105879	O. nivara	Bangladesh	23°5'"N	89°25'"E	+	W4		1e-06	1e-06	1e-06	0.999995	1e-06	1e-06	I-1	-	-	0.777778	-
556	105494	O. rufipogon	Myanmar	18°49'0"N	95°13'0"E	-	W4	W8	1e-06	1e-06	1e-06	0.999994	1e-06	1e-06	I-1	-	Or-I	1	-
558	105616	O. rufipogon	China	23°44'56"N	108°18'6"E	-	W4		1e-06	1e-06	1e-06	0.999995	1e-06	1e-06	VIII-4	III	-	1	-
677	100897	O. nivara	India	20°21'44"N	86°0'11"E	-	W4		1e-06	1e-06	1e-06	0.999996	1e-06	1e-06	VIII-9	-	Or-I	-	-
679	100899	O. nivara	India	21°7'40"N	82°48'2"E	-	W4		1e-06	1e-06	1e-06	0.999995	1e-06	1e-06	VIII-5	-	Or-II	1	-
681	100903	O. nivara	India	16°55'0"N	81°49'59"E	-	W4		1e-06	1e-06	1e-06	0.999994	1e-06	1e-06	VIII-4	-	Or-III	1	-
688	101450	O. nivara	Taiwan	23°36'0"N	120°39'14"E	-	W4		1e-06	1e-06	1e-06	0.999995	1e-06	1e-06	VIII-18	-	-	1	-
691	101967	O. nivara	India	19°40'"N	82°30'"E	+	W4		1e-06	1e-06	1e-06	0.999996	1e-06	1e-06	III-2	-	Or-I	0.833333	-	black	WT
707	103835	O. nivara	Bangladesh	24°25'"N	89°20'"E	+	W4		1e-06	1e-06	1e-06	0.999995	1e-06	1e-06	I-1	-	Or-I	1	-	black	WT
709	103837	O. nivara	Bangladesh	24°25'"N	89°20'"E	-	W4		1e-06	1e-06	1e-06	0.999995	1e-06	1e-06	III-1	II	Or-I	-	-
710	103840	O. nivara	Bangladesh	24°25'"N	89°20'"E	-	W4		1e-06	1e-06	1e-06	0.999994	1e-06	1e-06	I-2	-	-	-	-
711	103841	O. nivara	Bangladesh	24°10'"N	89°33'"E	+	W4		1e-06	1e-06	1e-06	0.999995	1e-06	1e-06	I-1	-	-	1	WT	black	WT
712	103845	O. nivara	India	20°28'"N	85°59'"E	-	W4		1e-06	1e-06	1e-06	0.999995	1e-06	1e-06	I-2	-	-	1	-
716	104647	O. rufipogon	Thailand	14°51'"N	100°54'"E	+	W4	W8	1e-06	1e-06	1e-06	0.999996	1e-06	1e-06	VIII-4	-	-	1	-	black	WT
717	104650	O. nivara	Thailand	14°57'"N	100°59'"E	+	W4	W8	1e-06	1e-06	1e-06	0.999996	1e-06	1e-06	VIII-6	-	-	1	-	black	WT
722	104962	O. rufipogon x O. nivara	China	23°5'26"N	112°58'17"E	+	W4	W8	1e-06	1e-06	1e-06	0.999996	1e-06	1e-06	I-2	-	-	0.888889	-
723	104969	O. nivara	China	22°57'44"N	113°29'14"E	+	W4	W8	1e-06	1e-06	1e-06	0.999994	1e-06	1e-06	VIII-6	-	-	1	WT
727	105391	O. nivara	Thailand	15°10'"N	100°0'"E	-	W4	W8	1e-06	1e-06	1e-06	0.999995	1e-06	1e-06	VIII-5	-	-	1	-
735	105493	O. rufipogon	Myanmar	20°3'6"N	95°8'19"E	-	W4		0.033167	1e-06	1e-06	0.966829	1e-06	1e-06	I-1	II	Or-I	1	-
736	105494	O. rufipogon	Myanmar	18°49'0"N	95°13'0"E	+	W4	W8	1e-06	1e-06	1e-06	0.999995	1e-06	1e-06	-	-	Or-I	0.666667	-	black	het
737	105599	O. nivara	Thailand	14°31'41"N	100°54'34"E	-	W4	W8	1e-06	1e-06	1e-06	0.999996	1e-06	1e-06	VIII-5	-	Or-I	1	-
738	105601	O. rufipogon x O. nivara	Thailand	14°31'41"N	100°54'34"E	+	W4	W8	1e-06	1e-06	1e-06	0.999996	1e-06	1e-06	VIII-6	II	Or-I Or-I	1	-	black	WT
740	105622	O. rufipogon	India	19°13'"N	82°43'"E	-	W4		1e-06	1e-06	1e-06	0.999994	1e-06	1e-06	-	-	-	-	-
741	105624	O. nivara	India	20°28'"N	85°59'"E	-	W4		2e-06	2e-06	2e-06	0.999992	2e-06	2e-06	I-2	-	-	0.666667	-
742	105625	O. nivara	India	20°9'"N	84°45'"E	-	W4		0.184895	1e-06	1e-06	0.815101	1e-06	1e-06	VIII-1	II	Or-I	-	-
749	105867	O. nivara	Thailand	14°50'"N	101°5'"E	-	W4	W8	1e-06	1e-06	1e-06	0.999995	1e-06	1e-06	VIII-1	-	-	1	-
762	106396	O. nivara	Myanmar	17°58'"N	95°52'"E	+	W4	W8	0.166761	1e-06	1e-06	0.833235	1e-06	1e-06	I-1	-	-	1	-
401	80433	O. rufipogon	India	18°54'51"N	81°51'56"E	+	Admix of W4/ W1		0.366119	1e-06	1e-06	0.544648	1e-06	0.08923	I-1	-	-	1	-	black	WT
428	82989	O. rufipogon	China	-	-	+	Admix of W4/ W1		0.155631	0.186644	1e-06	0.599588	1e-06	0.058135	III-2	-	-	1	-
475	104823	O. nivara	Thailand	13°31'44"N	99°48'51"E	-	Admix of W4/ W1	W8	0.425498	1e-06	1e-06	0.574497	1e-06	1e-06	III-3	-	-	1	-
495	105717	O. nivara	Cambodia	11°25'"N	104°56'"E	+	Admix of W4/ W1	W8	0.429196	1e-06	1e-06	0.5708	1e-06	1e-06	III-1	-	-	1	-	black	WT
501	105821	O. nivara	Thailand	17°20'"N	102°55'"E	+	Admix of W4/ W1	W8	0.406701	1e-06	1e-06	0.593296	1e-06	1e-06	VIII-6	-	-	1	-	black	WT
523	106155	O. nivara	Laos	18°0'"N	102°40'"E	+	Admix of W4/ W1	W8	0.49331	1e-06	1e-06	0.506686	1e-06	1e-06	VIII-1	-	-	1	-	black	WT
683	100918	O. nivara	Cambodia	13°6'"N	103°12'"E	+	Admix of W4/ W1	W8	0.351193	1e-06	1e-06	0.648803	1e-06	1e-06	III-7	-	-	0.777778	-	black	WT
685	100923	O. rufipogon	Myanmar	16°44'59"N	96°14'59"E	+	Admix of W4/ W1		0.407909	1e-06	1e-06	0.570185	1e-06	0.021904	VIII-6	II	Or-I	0.222222	14bp del	light	WT/het
693	102116	O. rufipogon x O. nivara	Cambodia	12°18'3"N	104°58'57"E	-	Admix of W4/ W1	W8	0.289781	2e-06	2e-06	0.710213	2e-06	2e-06	I-1	-	-	1	-
708	103836	O. nivara	Bangladesh	24°25'"N	89°20'"E	+	Admix of W4/ W1		0.330606	1e-06	1e-06	0.632091	1e-06	0.0373	I-1	-	Or-I	1	-	black	WT
715	104497	O. rufipogon x O. nivara	Thailand	13°2'22"N	101°29'31"E	+	Admix of W4/ W1		0.438941	1e-06	1e-06	0.561056	1e-06	1e-06	VIII-5	-	-	1	-	black	WT
718	104670	O. nivara	Thailand	-	-	-	Admix of W4/ W1	W8	0.374572	1e-06	1e-06	0.625424	1e-06	1e-06	VIII-4	-	-	-	-
728	105397	O. rufipogon x O. nivara	China	-	-	-	Admix of W4/ W1		0.31819	1e-06	1e-06	0.457845	1e-06	0.223962	I-2	-	-	-	-
744	105716	O. nivara	Cambodia	11°25'"N	104°55'"E	-	Admix of W4/ W1	W8	0.391164	1e-06	1e-06	0.608831	1e-06	1e-06	I-2	-	-	-	-
746	105740	O. nivara	Cambodia	11°50'"N	104°40'"E	+	Admix of W4/ W1	W8	0.36327	1e-06	1e-06	0.636726	1e-06	1e-06	VIII-1	-	-	0.333333	-	black	WT
747	105742	O. nivara	Cambodia	12°0'"N	104°40'"E	-	Admix of W4/ W1	W8	0.293934	1e-06	1e-06	0.706062	1e-06	1e-06	VIII-1	-	-	-	-
748	105763	O. nivara	Thailand	14°15'"N	102°55'"E	-	Admix of W4/ W1	W8	0.294249	1e-06	1e-06	0.705747	1e-06	1e-06	VIII-6	-	-	0	-
757	106148	O. nivara	Laos	18°0'"N	102°40'"E	+	Admix of W4/ W1	W8	0.382563	1e-06	1e-06	0.617433	1e-06	1e-06	I-1	-	-	1	-
674	100657	O. rufipogon	Taiwan	23°36'0"N	120°39'14"E	-	Admix of W4/ W6		1e-06	1e-06	1e-06	0.599544	1e-06	0.400453	VIII-15	-	-	-	-
413	81850	O. nivara	India	27°0'"N	83°15'"E	+	W5		1e-06	1e-06	1e-06	1e-06	0.999993	1e-06	VI-1	-	-	1	-	black	WT
415	81909	O. spontanea	India	27°5'"N	83°12'"E	+	W5		1e-06	1e-06	1e-06	1e-06	0.999996	1e-06	VI-1	-	-	1	WT	black	WT
442	93181	O. nivara	Nepal	28°14'6"N	81°32'2"E	+	W5		1e-06	1e-06	1e-06	1e-06	0.999995	1e-06	VI-1	-	-	1	-	black	WT
443	93183	O. nivara	Nepal	28°2'23"N	81°37'39"E	+	W5		1e-06	1e-06	1e-06	1e-06	0.999995	1e-06	In-2	-	-	1	-	black	WT
444	93188	O. nivara	Nepal	28°19'29"N	81°16'23"E	+	W5		1e-06	1e-06	1e-06	1e-06	0.999995	1e-06	VI-1	-	-	1	WT	black	WT
445	93189	O. nivara	Nepal	28°41'40"N	80°37'19"E	+	W5		1e-06	1e-06	1e-06	1e-06	0.999995	1e-06	-	-	-	1	-	black	WT
446	93224	O. spontanea	Nepal	27°30'43"N	83°14'34"E	+	W5		1e-06	1e-06	1e-06	1e-06	0.999993	1e-06	In-11	-	-	1	-	black	WT
493	105706	O. nivara	Nepal	28°10'"N	82°30'"E	+	W5		1e-06	1e-06	1e-06	1e-06	0.999996	1e-06	VI-1	-	-	1	-	black	WT
607	102178	O. nivara	India	26°59'0"N	84°23'59"E	-	W5		1e-06	1e-06	1e-06	1e-06	0.999996	1e-06	VI-2	-	-	1	-
719	104687	O. nivara	India	25°0'"N	73°0'"E	+	W5		1e-06	1e-06	1e-06	1e-06	0.999995	1e-06	VIII-4	-	-	1	WT	black	WT
720	104703	O. nivara	India	15°30'"N	73°50'"E	+	W5		1e-06	1e-06	1e-06	1e-06	0.999995	1e-06	I-2	-	-	1	-	black	WT
743	105705	O. nivara	Nepal	28°10'"N	81°40'"E	+	W5		1e-06	1e-06	1e-06	1e-06	0.999995	1e-06	VI-1	-	-	1	-	black	WT
451	101508	O. nivara	India	21°7'40"N	82°48'2"E	+	Admix of W5/ W4		1e-06	1e-06	1e-06	0.41625	0.583746	1e-06	VI-3	-	-	1	WT	light	22bp del
430	82991	O. rufipogon	China	-	-	-	W6		0.191316	1e-06	1e-06	1e-06	1e-06	0.808679	I-1	-	-	1	WT
452	103308	O. rufipogon	Taiwan	23°36'0"N	120°39'14"E	-	W6		1e-06	1e-06	1e-06	1e-06	1e-06	0.999993	I-2	-	-	1	WT
454	103821	O. nivara	China	24°26'46"N	113°1'51"E	+	W6		1e-06	1e-06	1e-06	0.164508	1e-06	0.835487	I-1	-	Or-I	0.333333	-	black	WT
461	104057	O. rufipogon	China	-	-	+	W6		0.249552	1e-06	1e-06	1e-06	1e-06	0.750444	I-1	-	-	0.555556	-	black	het
465	104620	O. spontanea	China	22°57'44"N	113°29'14"E	+	W6		1e-06	1e-06	1e-06	1e-06	1e-06	0.999995	I-1	-	-	1	WT	black	WT
466	104621	O. spontanea	China	22°57'44"N	113°29'14"E	-	W6		1e-06	1e-06	1e-06	1e-06	1e-06	0.999994	-	-	-	-	-
467	104624	O. rufipogon	China	23°44'56"N	108°18'6"E	+	W6		1e-06	1e-06	1e-06	1e-06	1e-06	0.999995	I-1	-	-	1	-	black	WT
468	104626	O. spontanea	China	23°44'56"N	108°18'6"E	-	W6		1e-06	1e-06	1e-06	1e-06	1e-06	0.999994	VIII-3	-	-	1	-
469	104628	O. spontanea	China	23°44'56"N	108°18'6"E	-	W6		1e-06	1e-06	1e-06	1e-06	1e-06	0.999995	I-1	-	-	1	WT
470	104632	O. spontanea	China	23°44'56"N	108°18'6"E	-	W6		1e-06	1e-06	1e-06	1e-06	1e-06	0.999995	VIII-3	-	-	1	-
471	104634	O. spontanea	China	23°44'56"N	108°18'6"E	-	W6		2e-06	2e-06	2e-06	2e-06	2e-06	0.999989	III-2	-	-	1	-
472	104636	O. spontanea	China	23°44'56"N	108°18'6"E	+	W6		0.009113	1e-06	1e-06	1e-06	1e-06	0.990884	I-1	-	-	0.666667	-	black	WT
476	104959	O. spontanea	China	22°57'44"N	113°29'14"E	-	W6		1e-06	1e-06	1e-06	1e-06	1e-06	0.999996	I-1	-	-	-	-
478	104971	O. spontanea	China	23°12'17"N	113°36'56"E	-	W6		1e-06	1e-06	1e-06	1e-06	1e-06	0.999995	VIII-12	-	-	1	-
485	105400	O. rufipogon	China	-	-	-	W6		1e-06	1e-06	1e-06	1e-06	1e-06	0.999996	III-2	-	-	-	-
486	105402	O. rufipogon	China	-	-	-	W6		1e-06	1e-06	1e-06	1e-06	1e-06	0.999996	I-1	-	-	1	WT
551	100596	O. rufipogon x O. nivara	Taiwan	23°36'0"N	120°39'14"E	+	W6		1e-06	1e-06	1e-06	1e-06	1e-06	0.999995	In-13	-	-	1	-
604	100907	O. rufipogon x O. nivara	Taiwan	25°6'27"N	121°43'55"E	-	W6		1e-06	1e-06	1e-06	1e-06	1e-06	0.999996	I-2	-	-	0	14bp del
660	82993	O. rufipogon	China	-	-	-	W6		1e-06	0.000623	1e-06	1e-06	1e-06	0.999372	I-7	-	-	-	-
661	99554	O. rufipogon	China	-	-	-	W6		1e-06	1e-06	1e-06	1e-06	1e-06	0.999994	I-1	-	-	-	-
662	99555	O. rufipogon	China	-	-	-	W6		1e-06	1e-06	1e-06	1e-06	1e-06	0.999995	I-1	-	-	1	-
668	100588	O. rufipogon	Taiwan	23°36'0"N	120°39'14"E	-	W6		1e-06	1e-06	1e-06	1e-06	1e-06	0.999996	III-6	-	-	-	-
669	100593	O. nivara	Taiwan	23°36'0"N	120°39'14"E	+	W6		1e-06	1e-06	1e-06	1e-06	1e-06	0.999996	I-2	-	-	0	14bp del	black	WT
670	100597	O. rufipogon	Taiwan	23°36'0"N	120°39'14"E	-	W6		0.121673	1e-06	1e-06	1e-06	1e-06	0.878323	VIII-11	-	-	0	14bp del
671	100599	O. rufipogon	Taiwan	23°36'0"N	120°39'14"E	-	W6		2e-06	2e-06	2e-06	2e-06	2e-06	0.999992	I-8	-	-	-	-
672	100639	O. rufipogon	Taiwan	23°36'0"N	120°39'14"E	-	W6		1e-06	1e-06	1e-06	1e-06	1e-06	0.999996	VIII-16	-	-	-	-
673	100647	O. rufipogon	Taiwan	23°36'0"N	120°39'14"E	+	W6		1e-06	1e-06	1e-06	1e-06	1e-06	0.999996	In-7	-	-	1	-	light	22bp del
675	100678	O. rufipogon	Taiwan	23°36'0"N	120°39'14"E	-	W6		1e-06	0.074143	1e-06	1e-06	1e-06	0.925852	I-7	-	-	-	-
676	100692	O. rufipogon	Taiwan	23°36'0"N	120°39'14"E	+	W6		1e-06	1e-06	1e-06	1e-06	1e-06	0.999996	VIII-10	-	-	0	14bp del	light	22bp del
692	101979	O. nivara	India	21°40'"N	81°50'"E	-	W6		1e-06	1e-06	1e-06	1e-06	1e-06	0.999995	-	-	-	-	-
703	103817	O. rufipogon x O. nivara	China	-	-	-	W6		0.247194	1e-06	1e-06	1e-06	1e-06	0.7528	-	-	Or-II	1	-
705	103822	O. rufipogon x O. nivara	China	24°26'46"N	113°1'51"E	-	W6		1e-06	1e-06	1e-06	1e-06	1e-06	0.999994	VIII-4	-	-	-	-
706	103825	O. nivara x O. rufipogon	China	24°26'46"N	113°1'51"E	-	W6		1e-06	1e-06	1e-06	0.073767	1e-06	0.92623	-	-	Or-III	0	14bp del
729	105403	O. rufipogon x O. nivara	China	-	-	-	W6		1e-06	1e-06	1e-06	1e-06	1e-06	0.999995	VIII-13	-	-	-	-
751	105895	O. nivara	Bangladesh	23°0'"N	89°30'"E	+	W6		0.160708	1e-06	1e-06	1e-06	1e-06	0.839289	I-1	-	-	1	WT	light	22bp del
765	W1943	O. rufipogon	-	-	-	-	W6		1e-06	1e-06	1e-06	1e-06	1e-06	0.999995	VIII-14	I	Or-III	-	-
766	W1944	O. rufipogon	-	-	-	-	W6		0.08835	1e-06	1e-06	1e-06	1e-06	0.911646	I-1	-	-	-	-
767	W1945	O. rufipogon	-	-	-	-	W6		1e-06	1e-06	1e-06	1e-06	1e-06	0.999994	I-1	I	Or-III	-	-
456	103824	O. nivara	China	24°26'46"N	113°1'51"E	-	Admix of W6/ W1		0.314522	1e-06	1e-06	0.007952	1e-06	0.677524	VIII-1	-	Or-I	1	-
457	103838	O. nivara	Bangladesh	24°25'"N	89°20'"E	+	Admix of W6/ W1		0.381132	1e-06	1e-06	0.125279	1e-06	0.493586	VIII-3	-	Or-I	1	-	light	22bp del
559	105618	O. rufipogon	China	23°44'56"N	108°18'6"E	-	Admix of W6/ W1		0.296418	1e-06	1e-06	0.2411	1e-06	0.462479	V-2	-	-	1	-
564	106138	O. rufipogon	India	23°20'"N	87°18'"E	-	Admix of W6/ W1		0.415468	1e-06	1e-06	0.039696	1e-06	0.544833	-	-	-	-	-
567	106167	O. rufipogon	Vietnam	21°25'"N	103°'"E	-	Admix of W6/ W1		0.372845	1e-06	1e-06	1e-06	1e-06	0.627151	I-1	-	-	-	-
687	101193	O. rufipogon	Taiwan	23°36'0"N	120°39'14"E	+	Admix of W6/ W1		0.267311	1e-06	1e-06	1e-06	1e-06	0.732685	VIII-4	-	-	1	-	light	22bp del
704	103818	O. rufipogon x O. nivara	China	-	-	+	Admix of W6/ W1		0.365878	1e-06	1e-06	0.127166	1e-06	0.506953	I-1	-	Or-I	0.222222	14bp del	light	WT/het
431	82992	O. rufipogon	China	-	-	+	Admix of W6/ W2		0.127541	0.418648	1e-06	1e-06	1e-06	0.453808	I-1	-	-	1	-	black	WT
701	103813	O. nivara x O. rufipogon	China	-	-	+	Admix of W6/ W5		0.288677	1e-06	1e-06	0.041606	0.307853	0.361862	VIII-1	-	Or-II	0	14bp del	light	22bp del
1 National Science Foundation -"Exploring the Genetic Basis of Transgressive Variation in Rice" (PGRP #1026555) project accession Identification Number, with sample derived from 2 and 3 below.
2 International Rice Germplasm Collection Identification Number. Seed source from IRRI.
3 Wild Accession Identification Numbers W1943, W1944 and W1945: Seed source from National Institute of Genetics, Japan
4 Wild Rice Diversity Panel
5 Cheng C, Motohashi R, Tsuchimoto S, et al (2003) Polyphyletic Origin of Cultivated Rice: Based on the Interspersion Pattern of SINEs. Mol Biol Evol 20:67–75.
6 Huang X, Kurata N, Wei X, et al (2012) A map of rice genome variation reveals the origin of cultivated rice. Nature 490:497–501.
7 Results from this study validated those reported by Kovach M (2010) Exploring the evolutionary history of cultivated rice: the origin and evolution of fragrance and the genetic control of black hull coloration. Ph.D. Cornell University.
B. O. sativa accessions
NSF	IRGC ID	Subpopulation	Country	Accession Name		Nuclear GBS1	Chloroplast Haplotype	Sweeney et al, (2007)2
ID								Rc phenotype	Rc haplotype
13	117605	aus	Pakistan	Basmati1		*	VIII-2	-	-
18	117661	aus	India	BJ1		*	I-1	red	7
28	-	aus	Thailand	Champa Tong 54		n.a.	VIII-2	white	8
44	117710	aus	Bangladesh	Dhala Shaitta		*	VIII-2	white	2
49	117725	aus	Bangladesh	DV85		*	VIII-5	red	10
78	117769	aus	India	Jhona349		*	VIII-2	-	-
85	117617	aus	India	Kasalath		*	VIII-2	red	10
88	117781	aus	Thailand	Khao Gaew		*	VIII-2	white	8
131	117850	aus	Bhutan	Phudugey		*	VIII-2	white	8
152	117902	aus	India	T1		*	II-1	-	-
17	117659	indica	Philippines	Binulawan		*	-	white	5
29	117682	indica	Vietnam	Chau		*	VIII-3	white	5
30	117684	indica	Vietnam	Chiem Chanh		*	-	white	2
43	117705	indica	Taiwan	Dee Geo Woo Gen		*	VIII-2	white	2
61	117745	indica	China	Guan Yin Tsan		*	VIII-2	-	-
76	117766	indica	India	Jaya		n.a.	VIII-2	white	5
110	117818	indica	India	Mudgo		*	VIII-2	red	7
132	117859	indica	Sri Lanka	Rathuwee		*	I-5	white	2
161	117912	indica	China	TeQing		*	VIII-3	white	5
398	-	indica	China	93-11		*	VIII-2	white	5
612	-	indica	Philippines	IR64		*	I-5	white	5
7	126381	tropical japonica	Indonesia	Arias		n.a.	I-2	white	2
8	117643	tropical japonica	Philippines	Asse Y Pung		*	I-3	white	2
54	117736	tropical japonica	US	Fortuna		*	-	white	2
95	117790	tropical japonica	-	NSF-TV 95		n.a.	I-5	-	-
101	117802	tropical japonica	US	Lemont		*	I-5	white	2
107	117815	tropical japonica	Bangladesh	Miriti		*	I-2	white	2
108	117621	tropical japonica	Guinea	Moroberekan		*	I-3	white	2
165	117921	tropical japonica	Indonesia	Trembese		*	I-3	white	2
174	-	tropical japonica	Philippines	Azucena		*	I-9	white	2
397	117699	tropical japonica	US	Cybonnet		*	In-12	-	-
628	126385	tropical japonica	US	Jefferson		*	I-5	white	2
5	117641	aromatic	India	ARC10352		*	I-1	-	-
12	117652	aromatic	Pakistan	Basmati		*	I-1	-	-
14	117653	aromatic	India	Basmati 217		n.a.	I-1	white	8
16	117658	aromatic	Brazil	Bico Branco		*	In-1	-	-
45	117721	aromatic	Iran	Dom Sufid		*	In-1	-	-
53	117735	aromatic	Iran	Firooz		*	-	white	2
93	117787	aromatic	Madagascar	Kitrana 508		*	I-1	white	2
1	126380	temperate japonica	Italy	Agostano		*	-	white	2
31	117686	temperate japonica	China	Chinese		*	I-4	white	2
56	117612	temperate japonica	Korea	Geumbyeo		*	I-4	-	-
94	117789	temperate japonica	Japan	Koshihikari		*	I-4	white	2
104	117811	temperate japonica	Japan	Mansaku		*	-	-	-
113	117822	temperate japonica	Japan	Norin20		*	I-4	-	-
143	117884	temperate japonica	Japan	Shinrike		*	I-4	-	-
144	117887	temperate japonica	US	Shoemed		*	I-3	-	-
151	117900	temperate japonica	Korea	Suweon362		*	I-6	-	-
173	121592	temperate japonica	Japan	Nipponbare		*	I-4	-	-
60	117744	temperate japonica x tropical japonica	Indonn	Gotak Gatik		*	I-3	white	2
1 Asterisk indicates 45 sampels used for nuclear GBS; n.a. = not applicable.
2 Sweeney MT, Thomson MJ, Cho YG, et al (2007) Global dissemination of a single mutation conferring white pericarp in rice. PLoS Genet 3:1418–1423. Genetic and phenotypic info based on matching variety name only.
C. Wild rice accessions from different species
NSF	IRGC ID or Genbank ID		Species	Country	Genome		Chloroplast
ID							Haplotype
-	GU592208		O. meridionalis	-	AA		In-6
-	JN005831		O. meridionalis	Australia	AA		IV-3
-	NC_016927		O. meridionalis	-	AA		IV-3
-	JN005833		O. rufipogon	Australia	AA		IV-1
479	105220		O. officinalis	Indonesia	CC		In-8
-	GU592209		O. australiensis	-	EE		In-9
-	KJ830774		O. australiensis	-	EE		In-10
