# Supplementary material for: Population Dynamics Among six Major Groups of the Oryza rufipogon Species Complex, Wild Relative of Cultivated Asian Rice
Source: Rice (N Y). 2016 Oct 12;9:56. doi: 10.1186/s12284-016-0119-0 (PMC5059230; doi:10.1186/s12284-016-0119-0)
Supplement: Supplementary file 6 — Pairwise Fst and genetic distance among six ORSC and five O. sativa subpopulations based on GBS-SNP data. (XLSX 12 kb) [file 12284_2016_119_MOESM6_ESM.xlsx]

## Sheet: Sheet1
Table S2. Pairwise Fst and genetic distance among six ORSC and five O. sativa subpopulations based on GBS-SNP data.
A. Pairwise mean Fst and Genetic distance between subgroups of the ORSC and O. sativa1.
	W1	W2	W3	W4	W5	W6	aus	indica	japonica
W1		0.074	0.046	0.046	0.07	0.033	0.042	0.028	0.044
		(0.029-0.138)	(0.017-0.098)	(0.019-0.086)	(0.026-0.130)	(0.013-0.065)	(0.015-0.086)	(0.011-0.056)	(0.018-0.085)
W2	0.332		0.088	0.086	0.079	0.075	0.078	0.071	0.081
	(0.182-0.530)		(0.037-0.160)	(0.031-0.157)	(0.032-0.140)	(0.028-0.137)	(0.028-0.140)	(0.028-0.127)	(0.033-0.146)
W3	0.22	0.55		0.065	0.083	0.052	0.061	0.049	0.062
	(0.100-0.368)	(0.350-0.762)		(0.027-0.127)	(0.036-0.144)	(0.021-0.093)	(0.025-0.115)	(0.023-0.083)	(0.028-0.108)
W4	0.181	0.395	0.408		0.08	0.049	0.036	0.037	0.057
	(0.084-0.328)	(0.211-0.614)	(0.239-0.623)		(0.033-0.136)	(0.021-0.088)	(0.013-0.073)	(0.014-0.072)	(0.024-0.100)
W5	0.338	0.492	0.769	0.467		0.069	0.071	0.066	0.075
	(0.158-0.532)	(0.260-0.737)	(0.484-0.926)	(0.259-0.695)		(0.028-0.121)	(0.029-0.124)	(0.029-0.110)	(0.033-0.125)
W6	0.116	0.411	0.427	0.274	0.507		0.042	0.028	0.028
	(0.045-0.208)	(0.223-0.589)	(0.215-0.638)	(0.137-0.432)	(0.271-0.697)		(0.016-0.079)	(0.012-0.050)	(0.012-0.054)
aus	0.177	0.468	0.674	0.133	0.691	0.33		0.033	0.046
	(0.015-0.410)	(0.233-0.693)	(0.436-0.865)	(-0.00-0.359)	(0.359-0.914)	(0.108-0.568)		(0.013-0.065)	(0.018-0.083)
indica	0.065	0.45	0.643	0.187	0.706	0.202	0.418		0.037
	(-0.03-0.189)	(0.241-0.682)	(0.425-0.828)	(0.041-0.422)	(0.377-0.906)	(0.043-0.368)	(0.109-0.742)		(0.015-0.067)
japonica	0.214	0.501	0.635	0.368	0.679	0.192	0.524	0.467
	(0.079-0.409)	(0.290-0.729)	(0.353-0.890)	(0.177-0.603)	(0.414-0.939)	(0.077-0.389)	(0.211-0.844)	(0.155-0.825)
1 Genetic distance above diagonal and Fst below diagnal with 95% Confidence Interval in parenthesis.
B. Mean Fst and Genetic distance of one subgroup with the rest of subgroups in the ORSC.
		W1	W2	W3	W4	W5	W6
Fst		0.2374	0.436003	0.474921	0.345255	0.515059	0.347391
Genetic Distance		0.0538	0.0804	0.0668	0.0652	0.0762	0.0556
