# Supplementary material for: Population Dynamics Among six Major Groups of the Oryza rufipogon Species Complex, Wild Relative of Cultivated Asian Rice
Source: Rice (N Y). 2016 Oct 12;9:56. doi: 10.1186/s12284-016-0119-0 (PMC5059230; doi:10.1186/s12284-016-0119-0)
Supplement: Supplementary file 7 — Pericarp and hull color of 157 ORSC accessions grouped by subpopulation (at K = 6). Number of ORSC accessions with hull color and pericarp color phenotypes, grouped by subpopulation. (XLSX 11 kb) [file 12284_2016_119_MOESM7_ESM.xlsx]

## Sheet: NewST3 ORSC Pericarp Color
				Table S3. Pericarp and hull color of 157 ORSC accessions grouped by subpopulation (at K=6). Number of ORSC accessions with hull color and pericarp color phenotypes, grouped by subpopulation.
					ORSC subpopulation identity at K=6
Admix of W4/ W1	Count	12	2		W1	W2	W4	W5	W6	Admix W1/ W2	Admix W1/ W4	Admix W1/ W5	Admix W1/ W6	Admix W4/ W1	Admix W5/ W4	Admix W6/ W1	Admix W6/ W2	Admix W6/ W5	Total ORSC w/domestication traits
Admix of W4/ W6	Count	0	0	White hull / white pericarp	2	0	0	0	3	0	0	0	0	0	0	0	0	0	5
Admix of W5/ W4	Count	1	0	White hull / red pericarp	2	0	0	0	1	0	2	0	0	0	1	0	0	0	6
Admix of W6/ W1	Count	4	1	Black hull / white pericarp	4	0	0	0	2	2	0	0	0	1	0	1	0	1	11
Admix of W6/ W2	Count	1	0	Black hull / red pericarp	28	19	27	12	14	2	5	3	8	12	0	4	1	0	-
Admix of W6/ W5	Count	0	1	Total	36	19	27	12	20	4	7	3	8	13	1	5	1	1	Total = 22
W1	Count	35	8	Grand total	157
Admix of W3/ W1	Count	0	0
Admix of W3/ W6	Count	0	0
W2	Count	20	0
W3	Count	1	0
W4	Count	28	0
W5	Count	12	0
W6	Count	18	5
