# Supplementary material for: Population Dynamics Among six Major Groups of the Oryza rufipogon Species Complex, Wild Relative of Cultivated Asian Rice
Source: Rice (N Y). 2016 Oct 12;9:56. doi: 10.1186/s12284-016-0119-0 (PMC5059230; doi:10.1186/s12284-016-0119-0)
Supplement: Supplementary file 8 — Number of accessions included in RC extended haplotype analysis (ORSC N = 81; O. sativa N = 405) (XLSX 11 kb) [file 12284_2016_119_MOESM8_ESM.xlsx]

## Sheet: NewST4
	Table S4: Number of accessions included in RC haplotype analysis (ORSC N=81; O. sativa N=405)
	ORSC subpopulation identity at K=6														O. sativa subpopulation identity 1
Rc Extended haplotype	W1	W2	W4	W5	W6	Admix W1/ W2	Admix W1/ W4	Admix W1/ W5	Admix W1/ W6	Admix W4/ W1	Admix W5/ W4	Admix W6/ W1	Admix W6/ W2	Admix W6/ W5	indica	aus	temperate-japonica	tropical-japonica	aromatic	admixed	admixed-indica	admixed-japonica
1					1												76	17	11	3		15
2									1							2
3					1							1		1	7		13	78		4		18
4	2				1					1					54					1	2
5																	10	8				1
6	3				2	1									14	5	2	1
7	2				1										1	1
8			4												4	2					3
9															2	45			1	1	1
10					1							1
11	7	12	5	1	2		4	3	2	8	1	1	1		1					1
12				10
