# Supplementary material for: Population Dynamics Among six Major Groups of the Oryza rufipogon Species Complex, Wild Relative of Cultivated Asian Rice
Source: Rice (N Y). 2016 Oct 12;9:56. doi: 10.1186/s12284-016-0119-0 (PMC5059230; doi:10.1186/s12284-016-0119-0)
Supplement: Supplementary file 13 — ORSC chloroplast sequence polymorphisms. Table S6B. Oryza accessions from Genbank used to define ancestral vs derived mutations across the 25 chloroplast variable sites. (XLSX 18 kb) [file 12284_2016_119_MOESM13_ESM.xlsx]

## Sheet: S6A
Table S6A. ORSC chloroplast sequence polymorphisms.
No.	Polymorphic	Genotpe		Primers used for Chloroplast Sequencing		Reference
	sites (bp)1	Ancestral	Derived	Forward	Reverse
1	8127	A	G	gccgctttagtccactcagccatc	tcaatgccttttttcaatggtctc	Kanno et al.
2	8143	C	T			(1993)2
3	8197-8198	non-insertion	5bp (GAAAA) insertion
4	8415	C	A
5	8538	C/T	G
6	8548-8616	non-deletion	69bp deletion
7	8599	A	deletion or G
8	8631	G	A
9	12170	G	A	tatttgcttctcctgatggttggt	gagcggagtagagcagtttggtag	Takahashi et al.
10	12309-12310	non-insertion	5bp (ATATA) insertion			(2008)3
11	12496	G	A
12	12548	C	T
13	12672-12675	4bp deletion	non-deletion
14	12799	A	G
15	12819- 12820	CC	TA
16	57026-57041	16bp deletion	non-deletion	agaatctggacccatcgt	ttactatttctatctattcgattt	Kawakami et al.
17	57043- 57044	AA	TT			(2007)4
18	57069	T	A
19	57070-57071	non-insertion	5bp (CTATA) insertion
20	57135-57136	non-insertion	1bp (A) insertion
21	57155	A	T
-	(Variable sites were not detected in the ORSC.)			aaaacgttgtatttttgttt	ttctcgaggtataatgacag
-
22	77730-77731	non-insertion	1bp (T) insertion	atctgcagcatttaaaagggtctgaggttgaatcat	aaagatctagatttcgtaaacaacatagaggaagaa	Nakamura et al.
23	77741	C	G			(1998)5
24	77793- 77794	GC	AC
25	77903	C, G	A
1 Sequence position was assigned based on Genbank accession NC_001320
2 Kanno, A., N. Watanabe, I. Nakamura, and A. Hirai, 1993 Variations in chloroplast DNA from rice (Oryza sativa): differences between deletions mediated by short direct-repeat sequences within a single species. TAG. Theoretical and applied genetics. Theoretische und angewandte Genetik 86: 579–84.
3 Takahashi, H., Y. Sato, and I. Nakamura, 2008 Evolutionary analysis of two plastid DNA sequences in cultivated and wild species of Oryza. Breeding Science 58: 225-233.
4 Kawakami, S., K. Ebana, T. Nishikawa, Y. Sato, D. A. Vaughan et al., 2007 Genetic variation in the chloroplast genome suggests multiple domestication of cultivated Asian rice (Oryza sativa L.) Genome 50:180-7.
5. Nakamura, I., H. Urairong, N. Kameya, Y. Fukuta, S. Chitrakon et al., 1998 Six different plastid subtypes were found in O. sativa-O.rufipogon comp. Rice Genetics Newsletter 15:80-82.
Table S6B. Oryza accessions from Genbank used to define ancestral vs derived mutations across the 25 chloroplast variable sites.
Genome	Species	Genbank accessions
AA	O. barthii	AB368459, AB368484
AA	O. glaberrima	FJ908576
AA	O. glumipatula	AB262308, AB368198, AB368199, AB368200, AB368201, AB368202, AB368217, AB368218, AB368463, AB368464, AB368465, AB368466, AB368467, AB368482, AB368483
AA	O. longistaminata	AB262309, AB368196, AB368205, AB368206, AB368461, AB368471
AA	O. meridionalis	GU592208, JN005831, NC_016927, AB368194, AB368211, AB368212, AB368476, AB368477, DQ289231, FJ908577
AA	O. rufipogon	JN005833
BB	O. punctata	AB368207, AB368210, AB368472, AB368475, DQ289235, FJ908578, FJ908581
BBCC	O. malampuzhaensis	FJ908579
CC	O. eichingeri	AB368208, AB368209, AB368473, AB368474
CC	O. officinalis	AB368187, AB368188, AB368452, AB368453, DQ289233, DQ289234, FJ908580
CC	O. rhizomatis	AB368213, AB368214, AB368478, AB368479, FJ908582
CCDD	O. latifolia	FJ908583
EE	O. australiensis	GU592209, KJ830774, AB368190, AB368204, AB368455, AB368469, DQ289236, FJ908584
FF	O. brachyantha	AB368197, AB368462, AB368470, FJ908586
GG	O. granulata	AB368189, AB368454, DQ289237, FJ908588
GG	O. neocaledonica	FJ908589
HHJJ	O. ridleyi	FJ908587
HHKK	O. coarctata	FJ908585
