# Supplementary material for: Population Dynamics Among six Major Groups of the Oryza rufipogon Species Complex, Wild Relative of Cultivated Asian Rice
Source: Rice (N Y). 2016 Oct 12;9:56. doi: 10.1186/s12284-016-0119-0 (PMC5059230; doi:10.1186/s12284-016-0119-0)
Supplement: Supplementary file 17 — SNP Information for RC Haplotypes. (XLSX 111 kb) [file 12284_2016_119_MOESM17_ESM.xlsx]

## Sheet: Rc_576KB_Filtered_All
Table S8. SNP Information for RC Haplotypes Filtered SNPs from 576 kb region around RC gene used to create extended haplotypes. SNPs extracted from McCouch et al. (2016) dataset generated using the High Density Rice Array (HDRA) and available on www.ricediversity.org/data.
NSF_ID	Variety_name	Subpopulation 1, 2	Species	HDRA_ID	NSF ID 3	Pericarp Color Score_Mean	Rc_14bp_InDel	Hull_color_score_Mean	BH4_22bp_InDel	Rc_HapGroup	SNP-7.5656907.	SNP-7.5672330.	SNP-7.5687101.	SNP-7.5688724.	SNP-7.5710815.	SNP-7.5713712.	SNP-7.5714910.	SNP-7.5735405.	SNP-7.5757763.	SNP-7.5819582.	SNP-7.5830906.	SNP-7.5872167.	SNP-7.5890466.	SNP-7.5921296.	SNP-7.5943903.	SNP-7.5956619.	SNP-7.5984835.	SNP-7.5989764.	SNP-7.6022020.	SNP-7.6066391.	SNP-7.6066523.	SNP-7.6089138.	SNP-7.6097581.	SNP-7.6098396.	SNP-7.6115607.	SNP-7.6116546.	SNP-7.6118547.	SNP-7.6125529.	SNP-7.6139845.	SNP-7.6144231.	SNP-7.6159543.	SNP-7.6195493.	SNP-7.6197216.	SNP-7.6198249.	SNP-7.6217264.	SNP-7.6220628.	SNP-7.6227393.	SNP-7.6228434.	SNP-7.6229668.
1	Agostano	temperate-japonica	O. sativa	86f75d2b.0	1	_	_	_	_	1	2 2	2 2	2 2	2 2	2 2	2 2	2 2	2 2	2 2	2 2	2 2	2 2	2 2	2 2	2 2	2 2	2 2	2 2	2 2	2 2	2 2	2 2	2 2	2 2	2 2	2 2	2 2	2 2	2 2	2 2	2 2	2 2	2 2	2 2	2 2	2 2	2 2	2 2	2 2
2	Aichi Asahi	temperate-japonica	O. sativa	cd22c3de.0	_	_	_	_	_	1	2 2	2 2	2 2	2 2	2 2	2 2	2 2	2 2	2 2	2 2	2 2	2 2	2 2	0 0	2 2	2 2	2 2	2 2	2 2	2 2	2 2	2 2	2 2	2 2	0 0	2 2	2 2	2 2	2 2	2 2	2 2	2 2	2 2	1 2	2 2	2 2	2 2	2 2	2 2
3	Ai-Chiao-Hong	indica	O. sativa	5ef1be74.0	_	_	_	_	_	4	2 2	2 2	2 2	2 2	2 2	2 2	2 2	2 2	2 2	2 2	1 1	1 1	1 1	2 2	1 1	2 2	1 1	1 2	1 1	2 2	2 2	2 2	2 2	2 2	2 2	2 2	2 2	2 2	2 2	2 2	2 2	2 2	2 2	2 2	2 2	2 2	2 2	2 2	2 2
4	NSFTV4	aus	O. sativa	81d03b86.0	_	_	_	_	_	9	0 0	1 1	1 1	1 1	1 1	2 2	1 1	1 1	1 1	2 2	1 1	1 1	1 1	1 1	1 1	2 2	1 1	2 2	1 1	1 1	2 2	1 1	1 1	1 1	1 1	1 1	1 1	1 1	1 1	1 2	0 0	1 1	0 0	1 1	1 1	1 1	1 1	1 1	1 1
5	NSFTV5	aromatic	O. sativa	5533f406.0	5	_	_	_	_	1	1 1	2 2	2 2	2 2	2 2	2 2	2 2	2 2	2 2	2 2	2 2	2 2	1 2	2 2	2 2	2 2	2 2	2 2	2 2	2 2	2 2	0 0	2 2	2 2	0 0	1 2	2 2	2 2	2 2	2 2	1 1	2 2	2 2	0 0	2 2	2 2	2 2	2 2	2 2
6	ARC 7229	aus	O. sativa	0d125c0e.0	_	_	_	_	_	9	1 1	1 1	1 1	1 1	1 2	2 2	1 1	1 1	1 1	2 2	1 1	1 1	1 1	1 1	1 1	2 2	1 1	2 2	1 1	1 1	2 2	1 1	1 1	1 1	1 1	1 1	0 0	1 1	1 1	0 0	1 1	1 1	1 2	1 1	1 1	1 1	1 1	1 1	1 1
7	Arias	tropical-japonica	O. sativa	e37be9e5.0	7	_	_	_	_	3	2 2	2 2	2 2	2 2	2 2	2 2	2 2	2 2	2 2	2 2	2 2	2 2	2 2	2 2	2 2	2 2	2 2	2 2	2 2	2 2	2 2	2 2	2 2	2 2	2 2	2 2	2 2	2 2	2 2	2 2	2 2	2 2	1 1	2 2	1 1	2 2	2 2	2 2	2 2
8	Asse Y Pung	tropical-japonica	O. sativa	30c3073f.0	8	_	_	_	_	3	2 2	2 2	2 2	2 2	2 2	2 2	2 2	2 2	2 2	2 2	2 2	2 2	2 2	2 2	2 2	2 2	2 2	2 2	2 2	2 2	2 2	2 2	2 2	2 2	2 2	2 2	2 2	2 2	2 2	2 2	2 2	2 2	2 2	2 2	2 2	2 2	2 2	2 2	2 2
9	Baber	temperate-japonica	O. sativa	2a9d8d47.0	_	_	_	_	_	3	2 2	2 2	2 2	2 2	2 2	2 2	2 2	2 2	2 2	2 2	2 2	2 2	2 2	2 2	2 2	2 2	2 2	2 2	2 2	2 2	2 2	2 2	2 2	2 2	2 2	2 2	2 2	2 2	2 2	2 2	2 2	2 2	2 2	2 2	2 2	2 2	2 2	2 2	2 2
10	Baghlani Nangarhar	temperate-japonica	O. sativa	2e1c9c87.0	_	_	_	_	_	1	2 2	2 2	2 2	2 2	2 2	2 2	2 2	2 2	2 2	2 2	2 2	2 2	2 2	2 2	2 2	2 2	2 2	2 2	2 2	0 0	0 0	2 2	2 2	2 2	2 2	2 2	2 2	2 2	2 2	2 2	2 2	2 2	2 2	2 2	2 2	2 2	2 2	2 2	2 2
11	Baguamon 14	indica	O. sativa	1d0066e2.0	_	_	_	_	_	6	1 1	1 1	1 1	1 1	1 2	2 2	1 1	1 1	1 1	2 2	1 1	2 2	2 2	2 2	2 2	2 2	2 2	2 2	2 2	2 2	2 2	2 2	2 2	2 2	2 2	2 2	2 2	2 2	2 2	2 2	2 2	2 2	2 2	2 2	2 2	2 2	2 2	2 2	2 2
13	NSFTV13	aus	O. sativa	660f0236.0	13	_	_	_	_	9	1 1	1 1	1 1	1 1	1 2	2 2	1 1	1 1	1 1	2 2	1 1	1 1	1 1	1 1	1 1	2 2	1 1	2 2	1 1	1 1	2 2	1 1	1 1	1 1	1 1	1 1	1 1	1 1	1 1	0 0	1 1	1 1	0 0	1 1	1 1	1 1	1 1	1 1	1 1
15	Beonjo	temperate-japonica	O. sativa	e13b4d7a.0	_	_	_	_	_	1	2 2	1 1	1 1	1 1	2 2	0 0	2 2	2 2	2 2	2 2	2 2	2 2	2 2	2 2	2 2	2 2	2 2	1 1	2 2	2 2	2 2	2 2	2 2	2 2	2 2	2 2	2 2	2 2	2 2	2 2	2 2	2 2	2 2	2 2	2 2	2 2	2 2	2 2	2 2
16	Bico Branco	aromatic	O. sativa	f0328a18.0	16	_	_	_	_	1	2 2	2 2	2 2	2 2	2 2	0 0	2 2	2 2	2 2	2 2	2 2	2 2	2 2	2 2	2 2	2 2	2 2	2 2	2 2	2 2	1 2	2 2	2 2	2 2	2 2	2 2	2 2	2 2	2 2	2 2	1 1	2 2	2 2	2 2	2 2	2 2	2 2	2 2	2 2
17	Binulawan	indica	O. sativa	446f6c62.0	17	_	_	_	_	4	2 2	2 2	2 2	2 2	2 2	2 2	2 2	2 2	2 2	2 2	1 1	1 1	1 1	2 2	1 1	2 2	1 1	2 2	1 1	2 2	2 2	2 2	2 2	2 2	2 2	2 2	2 2	2 2	2 2	2 2	2 2	2 2	2 2	2 2	2 2	2 2	2 2	2 2	2 2
18	BJ 1	aus	O. sativa	cbd6b346.0	18	_	_	_	_	9	1 1	1 1	1 1	1 1	1 1	2 2	1 1	1 1	1 1	2 2	1 1	1 1	1 1	1 1	1 1	2 2	1 1	2 2	1 1	1 1	2 2	1 1	1 1	1 1	1 1	1 1	1 1	1 1	1 1	0 0	1 1	1 1	0 0	1 1	1 1	1 1	1 1	1 1	1 1
19	Black Gora	aus	O. sativa	d22c8e33.0	_	_	_	_	_	9	1 1	1 1	1 1	1 1	1 1	2 2	1 1	1 1	1 1	2 2	1 1	1 1	1 1	1 1	1 1	2 2	1 1	2 2	1 1	1 1	2 2	1 1	1 1	1 1	1 1	1 1	1 1	1 1	1 1	1 2	1 1	1 1	2 2	1 1	0 0	1 1	1 1	1 1	1 1
20	Blue Rose	admixed-japonica	O. sativa	6af7c9fc.0	_	_	_	_	_	1	2 2	2 2	2 2	2 2	2 2	2 2	2 2	2 2	2 2	2 2	2 2	2 2	2 2	2 2	2 2	2 2	2 2	2 2	2 2	2 2	2 2	2 2	2 2	2 2	2 2	2 2	2 2	2 2	2 2	2 2	2 2	2 2	2 2	2 2	2 2	2 2	2 2	2 2	2 2
21	Byakkoku Y 5006 Seln	indica	O. sativa	fa4c4111.0	_	_	_	_	_	4	2 2	2 2	2 2	2 2	2 2	2 2	2 2	2 2	2 2	2 2	1 1	1 1	1 1	2 2	1 1	2 2	1 1	2 2	1 1	2 2	2 2	2 2	2 2	2 2	2 2	2 2	2 2	2 2	2 2	2 2	2 2	2 2	2 2	2 2	2 2	2 2	2 2	2 2	2 2
22	Caawa/Fortuna 6-103-15	tropical-japonica	O. sativa	52c6e2ba.0	_	_	_	_	_	3	2 2	2 2	2 2	2 2	2 2	2 2	2 2	2 2	1 2	2 2	2 2	0 0	0 0	2 2	2 2	2 2	2 2	2 2	2 2	2 2	2 2	0 0	2 2	1 2	2 2	2 2	2 2	1 1	2 2	2 2	0 0	2 2	1 1	2 2	1 1	2 2	2 2	2 2	2 2
23	Canella De Ferro	tropical-japonica	O. sativa	7741d7c1.0	_	_	_	_	_	3	2 2	2 2	2 2	2 2	2 2	2 2	2 2	2 2	2 2	2 2	2 2	2 2	2 2	2 2	2 2	2 2	2 2	2 2	2 2	2 2	2 2	2 2	0 0	2 2	2 2	2 2	2 2	2 2	2 2	2 2	2 2	2 2	1 1	2 2	1 1	2 2	2 2	2 2	2 2
24	Carolina Gold 12033	tropical-japonica	O. sativa	e074229f.0	_	_	_	_	_	3	2 2	2 2	2 2	2 2	2 2	2 2	2 2	2 2	2 2	2 2	2 2	2 2	2 2	2 2	2 2	2 2	2 2	2 2	2 2	2 2	2 2	2 2	2 2	2 2	2 2	2 2	2 2	0 0	2 2	2 2	2 2	2 2	2 2	2 2	2 2	2 2	2 2	2 2	2 2
25	Carolina Gold 12034	tropical-japonica	O. sativa	1ce7093b.0	_	_	_	_	_	3	0 0	2 2	2 2	2 2	2 2	2 2	2 2	2 2	2 2	2 2	2 2	2 2	2 2	2 2	2 2	2 2	2 2	2 2	2 2	2 2	2 2	0 0	2 2	2 2	2 2	2 2	2 2	2 2	2 2	2 2	2 2	2 2	1 1	2 2	1 1	2 2	2 2	2 2	2 2
26	Carolina Gold Sel	tropical-japonica	O. sativa	32a15c4d.0	_	_	_	_	_	3	2 2	2 2	0 0	2 2	2 2	2 2	2 2	2 2	2 2	2 2	2 2	1 2	2 2	2 2	2 2	2 2	2 2	2 2	2 2	2 2	2 2	0 0	2 2	2 2	0 0	2 2	2 2	2 2	2 2	2 2	2 2	2 2	2 2	2 2	2 2	2 2	2 2	2 2	2 2
27	NSFTV27	tropical-japonica	O. sativa	1956dd3f.0	_	_	_	_	_	1	2 2	2 2	2 2	2 2	2 2	2 2	2 2	2 2	2 2	2 2	2 2	2 2	1 2	2 2	2 2	2 2	2 2	2 2	2 2	2 2	2 2	2 2	2 2	2 2	2 2	2 2	2 2	2 2	2 2	2 2	2 2	2 2	2 2	2 2	2 2	2 2	2 2	2 2	2 2
28	Champa Tong 54	aus	O. sativa	b6701089.0	28	_	_	_	_	9	1 1	1 1	1 1	1 1	1 2	2 2	1 1	1 1	1 1	2 2	1 1	1 1	1 1	1 1	1 1	2 2	1 1	2 2	1 1	1 1	2 2	1 1	1 1	1 1	1 1	1 1	1 1	1 1	1 1	1 2	1 1	1 1	0 0	1 1	1 1	1 1	1 1	1 1	1 1
29	Chau	indica	O. sativa	30646147	29	_	_	_	_	11	1 1	1 1	1 1	1 1	1 2	2 2	1 1	1 1	1 1	2 2	1 1	1 1	1 1	1 1	1 1	2 2	1 1	2 2	1 1	2 2	2 2	1 1	1 1	1 1	1 1	2 2	2 2	1 1	1 1	1 1	1 1	1 1	0 0	1 1	1 1	1 1	1 1	1 1	1 1
30	Chiem Chanh	indica	O. sativa	dd6e755e.0	30	_	_	_	_	4	2 2	2 2	2 2	2 2	2 2	2 2	2 2	2 2	2 2	2 2	1 1	1 1	1 1	1 1	1 1	2 2	1 1	2 2	2 2	2 2	2 2	2 2	1 2	2 2	2 2	2 2	2 2	2 2	2 2	2 2	2 2	2 2	2 2	2 2	2 2	2 2	2 2	2 2	2 2
31	Chinese	temperate-japonica	O. sativa	d2da857d.0	31	_	_	_	_	1	2 2	2 2	2 2	2 2	2 2	2 2	2 2	2 2	2 2	2 2	2 2	2 2	2 2	2 2	2 2	2 2	2 2	2 2	2 2	2 2	2 2	2 2	2 2	2 2	2 2	2 2	2 2	2 2	2 2	2 2	2 2	2 2	2 2	2 2	2 2	2 2	2 2	2 2	2 2
32	Chodongji	temperate-japonica	O. sativa	068b860d.0	_	_	_	_	_	1	2 2	2 2	2 2	2 2	2 2	2 2	2 2	2 2	2 2	2 2	2 2	2 2	2 2	2 2	2 2	2 2	2 2	2 2	2 2	2 2	2 2	2 2	2 2	2 2	2 2	2 2	2 2	2 2	2 2	2 2	2 2	2 2	2 2	2 2	2 2	0 0	2 2	2 2	2 2
33	Chuan 4	aus	O. sativa	2b4e06fe.0	_	_	_	_	_	6	1 1	1 1	1 1	1 1	1 2	1 2	1 1	1 1	1 1	2 2	1 1	1 1	1 1	1 1	1 1	2 2	1 1	2 2	1 1	1 1	2 2	2 2	2 2	2 2	2 2	2 2	2 2	2 2	2 2	2 2	2 2	2 2	2 2	2 2	2 2	2 2	2 2	2 2	2 2
34	NSFTV34	indica	O. sativa	c03e2c51.0	_	_	_	_	_	4	2 2	2 2	2 2	2 2	2 2	2 2	2 2	2 2	2 2	2 2	1 1	1 1	1 1	0 0	1 1	2 2	1 1	2 2	1 1	2 2	2 2	2 2	2 2	2 2	2 2	2 2	2 2	2 2	2 2	2 2	2 2	2 2	2 2	2 2	2 2	2 2	2 2	2 2	2 2
35	CO18	indica	O. sativa	c59435a8.0	_	_	_	_	_	4	0 0	2 2	2 2	2 2	2 2	2 2	2 2	2 2	2 2	2 2	1 1	1 1	1 1	2 2	1 1	2 2	1 1	2 2	1 1	2 2	1 2	2 2	2 2	2 2	2 2	2 2	2 2	2 2	2 2	2 2	2 2	2 2	2 2	2 2	2 2	2 2	2 2	2 2	2 2
36	CS-M3	temperate-japonica	O. sativa	2593e5a7.0	_	_	_	_	_	1	2 2	2 2	2 2	2 2	2 2	2 2	2 2	2 2	2 2	2 2	2 2	2 2	2 2	2 2	2 2	2 2	2 2	2 2	2 2	2 2	2 2	2 2	2 2	2 2	2 2	2 2	2 2	2 2	2 2	2 2	2 2	2 2	2 2	2 2	2 2	2 2	2 2	2 2	2 2
37	Cuba 65	tropical-japonica	O. sativa	69527f35.0	_	_	_	_	_	1	2 2	2 2	2 2	2 2	2 2	2 2	2 2	2 2	2 2	2 2	2 2	2 2	2 2	2 2	2 2	2 2	2 2	2 2	2 2	2 2	0 0	2 2	2 2	2 2	2 2	2 2	2 2	2 2	2 2	2 2	2 2	2 2	2 2	2 2	2 2	2 2	2 2	2 2	2 2
39	NSFTV39	aus	O. sativa	014ab0f1.0	_	_	_	_	_	7	1 1	1 1	1 1	1 1	1 1	2 2	1 1	2 2	2 2	2 2	2 2	2 2	0 0	0 0	2 2	2 2	2 2	2 2	2 2	2 2	2 2	2 2	2 2	2 2	2 2	2 2	2 2	0 0	2 2	2 2	2 2	2 2	2 2	2 2	2 2	2 2	2 2	2 2	2 2
40	Dam	admixed-japonica	O. sativa	76f56677.0	_	_	_	_	_	1	2 2	0 0	2 2	2 2	2 2	2 2	2 2	2 2	2 2	2 2	2 2	2 2	2 2	2 2	2 2	2 2	2 2	2 2	2 2	2 2	2 2	2 2	2 2	2 2	2 2	2 2	2 2	2 2	2 2	2 2	2 2	2 2	2 2	2 2	2 2	2 2	2 2	2 2	2 2
41	Darmali	admixed	O. sativa	dfb13733.0	_	_	_	_	_	3	2 2	2 2	2 2	2 2	2 2	2 2	2 2	2 2	2 2	2 2	2 2	1 2	2 2	2 2	2 2	2 2	2 2	2 2	2 2	2 2	2 2	2 2	2 2	2 2	2 2	2 2	2 2	2 2	2 2	2 2	2 2	2 2	2 2	2 2	2 2	2 2	2 2	2 2	2 2
43	Dee Geo Woo Gen	indica	O. sativa	e5951598.0	43	_	_	_	_	3	2 2	2 2	2 2	2 2	2 2	2 2	2 2	2 2	2 2	2 2	2 2	2 2	2 2	2 2	2 2	2 2	2 2	2 2	2 2	2 2	2 2	2 2	2 2	2 2	2 2	2 2	2 2	2 2	2 2	2 2	2 2	2 2	2 2	2 2	2 2	2 2	2 2	2 2	2 2
44	Dhala Shaitta	aus	O. sativa	7d4c6c4e.0	44	_	_	_	_	6	1 1	1 1	1 1	1 1	1 1	2 2	1 1	2 2	2 2	2 2	2 2	2 2	2 2	2 2	2 2	2 2	2 2	2 2	2 2	2 2	2 2	2 2	2 2	2 2	2 2	2 2	2 2	2 2	2 2	2 2	2 2	2 2	2 2	2 2	2 2	2 2	2 2	2 2	2 2
45	Dom Sufid	aromatic	O. sativa	8d6aded4.0	45	_	_	_	_	1	2 2	2 2	2 2	2 2	2 2	2 2	2 2	2 2	2 2	2 2	2 2	2 2	2 2	2 2	2 2	1 2	2 2	2 2	2 2	1 2	2 2	2 2	2 2	2 2	2 2	2 2	2 2	2 2	2 2	2 2	2 2	2 2	2 2	2 2	2 2	2 2	2 2	2 2	2 2
46	Dourado Agulha	tropical-japonica	O. sativa	68c2ecf8.0	_	_	_	_	_	3	2 2	2 2	2 2	2 2	2 2	2 2	2 2	2 2	2 2	2 2	2 2	2 2	2 2	2 2	2 2	2 2	2 2	2 2	2 2	2 2	2 2	2 2	2 2	2 2	2 2	2 2	2 2	2 2	2 2	2 2	2 2	2 2	2 2	0 0	2 2	2 2	2 2	2 2	2 2
48	NSFTV48	admixed-japonica	O. sativa	63f63dde.0	_	_	_	_	_	1	2 2	2 2	2 2	2 2	2 2	2 2	2 2	2 2	2 2	2 2	2 2	1 2	2 2	2 2	2 2	2 2	2 2	2 2	2 2	2 2	2 2	0 0	2 2	2 2	2 2	2 2	2 2	2 2	2 2	2 2	2 2	2 2	2 2	2 2	2 2	2 2	2 2	2 2	2 2
49	DV85	aus	O. sativa	21d3f1b3.0	49	_	_	_	_	9	1 1	1 1	1 1	1 1	1 2	0 0	1 1	1 1	1 1	2 2	1 1	1 1	1 1	1 1	0 0	2 2	1 1	2 2	1 1	1 1	2 2	0 0	1 1	1 1	1 1	1 1	1 1	1 1	1 1	0 0	1 1	1 1	0 0	1 1	1 1	1 1	1 1	1 2	1 1
51	Early Wataribune	temperate-japonica	O. sativa	57d7feea.0	_	_	_	_	_	1	2 2	2 2	2 2	2 2	2 2	2 2	2 2	2 2	2 2	2 2	2 2	2 2	2 2	2 2	2 2	2 2	2 2	2 2	2 2	2 2	2 2	2 2	2 2	2 2	2 2	2 2	2 2	2 2	2 2	2 2	2 2	2 2	2 2	2 2	2 2	2 2	2 2	2 2	2 2
52	Eh Ia Chiu	temperate-japonica	O. sativa	9e0c626c.0	_	_	_	_	_	6	1 1	1 1	1 1	1 1	2 2	0 0	2 2	2 2	2 2	2 2	2 2	2 2	2 2	2 2	2 2	2 2	2 2	2 2	2 2	2 2	2 2	2 2	2 2	2 2	2 2	2 2	2 2	2 2	0 0	2 2	2 2	2 2	2 2	2 2	2 2	2 2	2 2	2 2	2 2
53	Firooz	aromatic	O. sativa	61b7bf53.0	53	_	_	_	_	1	2 2	2 2	2 2	2 2	2 2	2 2	2 2	2 2	2 2	2 2	2 2	2 2	2 2	2 2	2 2	2 2	2 2	2 2	2 2	2 2	2 2	2 2	2 2	2 2	2 2	2 2	2 2	2 2	2 2	2 2	2 2	2 2	2 2	2 2	2 2	2 2	2 2	2 2	2 2
54	Fortuna	tropical-japonica	O. sativa	6334433	54	_	_	_	_	3	2 2	2 2	2 2	2 2	2 2	2 2	2 2	2 2	2 2	2 2	2 2	2 2	2 2	2 2	2 2	2 2	2 2	2 2	2 2	2 2	2 2	2 2	2 2	2 2	2 2	2 2	2 2	2 2	2 2	2 2	2 2	2 2	1 1	2 2	1 1	2 2	2 2	2 2	2 2
55	Gerdeh	admixed-japonica	O. sativa	ef8fd965.0	_	_	_	_	_	1	2 2	2 2	2 2	2 2	2 2	2 2	2 2	2 2	2 2	2 2	2 2	2 2	1 2	2 2	2 2	2 2	2 2	2 2	2 2	2 2	2 2	2 2	2 2	2 2	2 2	2 2	2 2	2 2	2 2	2 2	2 2	2 2	2 2	2 2	2 2	2 2	2 2	2 2	2 2
56	Geumobyeo	temperate-japonica	O. sativa	652530bb.0	56	_	_	_	_	1	2 2	2 2	2 2	2 2	2 2	2 2	2 2	2 2	2 2	2 2	2 2	2 2	2 2	2 2	2 2	2 2	2 2	2 2	2 2	2 2	2 2	2 2	2 2	2 2	2 2	2 2	2 2	2 2	2 2	2 2	2 2	2 2	2 2	2 2	2 2	2 2	2 2	2 2	2 2
57	NSFTV57	indica	O. sativa	71d5fcf4.0	_	_	_	_	_	4	2 2	2 2	2 2	2 2	2 2	2 2	2 2	2 2	2 2	2 2	1 1	1 1	1 1	2 2	1 1	2 2	1 1	2 2	1 1	2 2	2 2	2 2	2 2	2 2	2 2	2 2	2 2	2 2	2 2	2 2	2 2	2 2	2 2	2 2	2 2	2 2	2 2	2 2	2 2
58	Ghati Kamma Nangarhar	aus	O. sativa	9c099b78.0	_	_	_	_	_	9	1 1	1 1	1 1	1 1	1 2	2 2	1 1	1 1	1 1	2 2	0 0	1 1	1 1	1 1	1 1	2 2	1 1	2 2	1 1	1 1	2 2	1 1	1 1	1 1	1 1	1 1	1 2	1 1	1 1	1 1	1 1	1 1	1 2	1 1	1 1	1 1	1 1	1 1	1 1
59	Gogo Lempuk	tropical-japonica	O. sativa	a5ec1b10.0	_	_	_	_	_	3	2 2	2 2	2 2	2 2	2 2	2 2	2 2	2 2	2 2	2 2	2 2	2 2	2 2	2 2	2 2	2 2	2 2	2 2	2 2	2 2	2 2	2 2	2 2	2 2	2 2	2 2	2 2	2 2	2 2	2 2	2 2	2 2	2 2	2 2	2 2	2 2	2 2	2 2	2 2
60	Gotak Gatik	admixed-japonica	O. sativa	7f7fb805.0	60	_	_	_	_	3	2 2	2 2	2 2	2 2	2 2	2 2	2 2	2 2	2 2	2 2	2 2	2 2	2 2	2 2	2 2	2 2	2 2	2 2	2 2	2 2	2 2	2 2	2 2	2 2	2 2	2 2	2 2	2 2	2 2	2 2	2 2	2 2	2 2	2 2	2 2	2 2	2 2	2 2	2 2
62	Gyehwa 3	temperate-japonica	O. sativa	9ec86ff1.0	_	_	_	_	_	1	0 0	2 2	2 2	2 2	2 2	2 2	2 2	2 2	2 2	2 2	2 2	2 2	1 2	2 2	2 2	2 2	2 2	2 2	2 2	2 2	2 2	2 2	2 2	2 2	2 2	2 2	2 2	2 2	2 2	2 2	2 2	2 2	2 2	2 2	2 2	2 2	2 2	2 2	2 2
63	Haginomae Mochi	temperate-japonica	O. sativa	407f31bd.0	_	_	_	_	_	5	2 2	2 2	2 2	2 2	2 2	2 2	2 2	2 2	2 2	2 2	2 2	2 2	2 2	2 2	2 2	2 2	2 2	2 2	2 2	2 2	2 2	2 2	2 2	2 2	2 2	2 2	2 2	2 2	2 2	2 2	2 2	2 2	2 2	2 2	2 2	2 2	2 2	2 2	2 2
64	Heukgyeong	temperate-japonica	O. sativa	a53530c6.0	_	_	_	_	_	1	2 2	2 2	2 2	2 2	2 2	2 2	2 2	2 2	2 2	2 2	2 2	2 2	2 2	2 2	2 2	2 2	2 2	2 2	2 2	2 2	1 2	2 2	2 2	2 2	2 2	2 2	2 2	2 2	2 2	2 2	2 2	2 2	2 2	2 2	2 2	2 2	2 2	2 2	2 2
65	Honduras	tropical-japonica	O. sativa	1ab838a2.0	_	_	_	_	_	3	2 2	2 2	2 2	2 2	2 2	2 2	2 2	2 2	2 2	2 2	2 2	2 2	2 2	2 2	2 2	2 2	2 2	2 2	2 2	2 2	2 2	2 2	2 2	2 2	2 2	2 2	2 2	2 2	2 2	2 2	2 2	2 2	2 2	2 2	2 2	2 2	2 2	2 2	2 2
66	Hsia Chioh Keh Tu	indica	O. sativa	7691a376.0	_	_	_	_	_	6	1 1	1 1	1 1	1 1	1 2	2 2	1 1	1 1	1 1	2 2	1 1	1 1	1 1	1 1	1 1	2 2	1 1	0 0	2 2	0 0	2 2	2 2	2 2	2 2	2 2	2 2	2 2	2 2	1 1	0 0	2 2	2 2	2 2	0 0	2 2	2 2	2 2	2 2	2 2
67	Hu Lo Tao	temperate-japonica	O. sativa	39dd7feb.0	_	_	_	_	_	1	2 2	2 2	2 2	2 2	2 2	2 2	2 2	2 2	2 2	2 2	2 2	2 2	2 2	2 2	2 2	2 2	2 2	2 2	2 2	2 2	2 2	0 0	2 2	2 2	2 2	2 2	2 2	1 1	2 2	2 2	2 2	2 2	2 2	2 2	2 2	2 2	2 2	2 2	2 2
69	IAC 25	tropical-japonica	O. sativa	c14c4e03.0	_	_	_	_	_	3	0 0	2 2	2 2	2 2	2 2	2 2	2 2	2 2	2 2	2 2	2 2	2 2	2 2	2 2	2 2	2 2	2 2	2 2	2 2	2 2	2 2	2 2	2 2	2 2	2 2	2 2	2 2	1 1	2 2	2 2	2 2	2 2	2 2	2 2	2 2	2 2	2 2	2 2	2 2
70	Iguape Cateto	tropical-japonica	O. sativa	efbb93de.0	_	_	_	_	_	3	2 2	2 2	2 2	2 2	2 2	2 2	2 2	2 2	2 2	2 2	2 2	2 2	2 2	2 2	2 2	2 2	2 2	2 2	2 2	2 2	2 2	2 2	2 2	2 2	2 2	2 2	2 2	2 2	2 2	2 2	2 2	2 2	2 2	2 2	2 2	2 2	2 2	2 2	2 2
71	IR 36	indica	O. sativa	61cc3858.0	_	_	_	_	_	4	2 2	2 2	2 2	2 2	2 2	2 2	2 2	2 2	2 2	2 2	1 1	1 1	1 1	0 0	1 1	2 2	1 1	2 2	1 1	2 2	2 2	2 2	2 2	2 2	2 2	2 2	2 2	2 2	1 1	2 2	2 2	2 2	2 2	2 2	2 2	2 2	2 2	2 2	2 2
72	IR 8	indica	O. sativa	12d82364.0	_	_	_	_	_	4	2 2	2 2	2 2	2 2	2 2	2 2	2 2	2 2	1 2	2 2	1 1	1 1	1 1	2 2	1 1	2 2	1 1	2 2	1 1	2 2	2 2	0 0	2 2	2 2	2 2	2 2	2 2	2 2	2 2	2 2	2 2	2 2	2 2	2 2	2 2	2 2	2 2	2 2	2 2
73	IRAT 177	tropical-japonica	O. sativa	97dcf87d.0	_	_	_	_	_	1	2 2	2 2	2 2	2 2	2 2	0 0	2 2	2 2	2 2	2 2	2 2	2 2	2 2	2 2	2 2	2 2	2 2	2 2	2 2	2 2	0 0	2 2	2 2	2 2	2 2	2 2	2 2	2 2	0 0	2 2	2 2	2 2	2 2	1 2	2 2	2 2	2 2	2 2	2 2
74	IRGA 409	indica	O. sativa	55d3afae.0	_	_	_	_	_	4	2 2	2 2	2 2	2 2	2 2	2 2	2 2	2 2	2 2	2 2	1 1	1 1	1 1	2 2	1 1	2 2	1 1	2 2	1 1	1 2	2 2	2 2	2 2	2 2	2 2	2 2	2 2	2 2	2 2	2 2	2 2	2 2	2 2	2 2	2 2	2 2	2 2	2 2	2 2
75	Jambu	tropical-japonica	O. sativa	b0816082.0	_	_	_	_	_	6	1 1	1 1	1 1	1 1	1 1	2 2	1 1	1 1	1 1	2 2	1 1	1 1	1 1	2 2	2 2	2 2	2 2	2 2	0 0	2 2	2 2	2 2	2 2	2 2	2 2	2 2	2 2	2 2	2 2	2 2	2 2	2 2	2 2	2 2	2 2	2 2	2 2	2 2	2 2
76	Jaya	indica	O. sativa	cb5e38e6.0	76	_	_	_	_	4	2 2	2 2	2 2	2 2	2 2	2 2	2 2	2 2	2 2	2 2	1 1	1 1	1 1	2 2	1 1	2 2	1 1	2 2	1 1	2 2	2 2	0 0	2 2	2 2	2 2	2 2	2 2	2 2	2 2	2 2	2 2	2 2	2 2	2 2	2 2	2 2	2 2	2 2	2 2
77	JC149	indica	O. sativa	45ec7861.0	_	_	_	_	_	4	2 2	2 2	2 2	2 2	2 2	2 2	2 2	2 2	2 2	2 2	1 1	1 1	1 1	1 1	1 1	2 2	1 1	2 2	1 1	1 2	2 2	2 2	2 2	2 2	2 2	2 2	2 2	2 2	2 2	2 2	2 2	2 2	2 2	2 2	2 2	2 2	2 2	2 2	2 2
78	Jhona 349	aus	O. sativa	66d97672.0	78	_	_	_	_	9	1 1	1 1	1 1	1 1	0 0	2 2	1 1	1 1	1 1	2 2	1 1	1 1	1 1	1 1	1 1	2 2	1 1	2 2	1 1	1 1	2 2	1 1	1 1	1 1	1 1	1 1	1 1	1 1	1 1	2 2	1 1	0 0	0 0	1 1	1 1	1 1	1 1	1 1	1 1
79	Jouiku 393G	temperate-japonica	O. sativa	c0936cf1.0	_	_	_	_	_	1	2 2	2 2	2 2	2 2	2 2	2 2	2 2	2 2	2 2	2 2	2 2	2 2	2 2	2 2	2 2	2 2	2 2	2 2	2 2	2 2	2 2	2 2	2 2	2 2	2 2	2 2	2 2	2 2	2 2	2 2	2 2	2 2	2 2	2 2	2 2	2 2	2 2	2 2	2 2
80	K 65	admixed	O. sativa	02d095ba.0	_	_	_	_	_	3	2 2	2 2	2 2	2 2	2 2	2 2	2 2	2 2	2 2	2 2	2 2	2 2	2 2	2 2	2 2	2 2	2 2	2 2	2 2	2 2	2 2	2 2	2 2	2 2	2 2	2 2	2 2	2 2	2 2	2 2	2 2	2 2	2 2	2 2	2 2	2 2	2 2	2 2	2 2
81	Kalamkati	aus	O. sativa	006dfe9b.0	_	_	_	_	_	9	0 0	1 1	1 1	1 1	1 1	2 2	1 1	1 1	1 1	2 2	1 1	1 1	1 1	1 1	1 1	2 2	1 1	2 2	1 1	1 1	2 2	1 1	1 1	1 1	1 1	1 1	1 1	1 1	1 1	1 2	1 1	1 1	1 2	1 1	1 2	1 1	1 1	1 1	1 1
83	Kamenoo	temperate-japonica	O. sativa	becfe767.0	_	_	_	_	_	1	2 2	2 2	2 2	2 2	2 2	2 2	2 2	2 2	2 2	2 2	2 2	2 2	2 2	2 2	2 2	2 2	2 2	2 2	2 2	2 2	2 2	2 2	2 2	2 2	2 2	2 2	2 2	2 2	2 2	2 2	2 2	2 2	2 2	2 2	2 2	2 2	2 2	2 2	2 2
84	Kaniranga	tropical-japonica	O. sativa	7bee5b9f.0	_	_	_	_	_	3	2 2	2 2	2 2	2 2	2 2	2 2	2 2	2 2	2 2	2 2	2 2	2 2	2 2	2 2	2 2	2 2	2 2	2 2	2 2	2 2	2 2	2 2	2 2	2 2	2 2	2 2	2 2	0 0	2 2	2 2	2 2	2 2	2 2	1 2	2 2	2 2	2 2	2 2	2 2
85	Kasalath	aus	O. sativa	328163e1.0	85	_	_	_	_	9	1 1	1 1	1 1	1 1	1 1	2 2	1 1	1 1	1 1	2 2	1 1	1 1	1 1	1 1	1 1	2 2	1 1	2 2	1 1	1 1	2 2	1 1	1 1	1 1	1 1	2 2	2 2	1 1	1 1	1 1	2 2	2 2	1 1	2 2	1 1	2 2	1 1	2 2	1 1
87	Keriting Tingii	admixed-japonica	O. sativa	64fa0112.0	_	_	_	_	_	1	0 0	2 2	2 2	2 2	2 2	2 2	2 2	2 2	2 2	2 2	2 2	2 2	2 2	2 2	2 2	2 2	2 2	2 2	2 2	2 2	2 2	0 0	2 2	2 2	2 2	2 2	2 2	2 2	2 2	2 2	2 2	2 2	2 2	2 2	2 2	2 2	2 2	2 2	2 2
89	NSFTV89	tropical-japonica	O. sativa	897c5eef.0	_	_	_	_	_	3	2 2	2 2	2 2	2 2	2 2	2 2	2 2	2 2	2 2	2 2	2 2	2 2	2 2	0 0	2 2	2 2	2 2	2 2	2 2	2 2	2 2	2 2	2 2	2 2	2 2	2 2	2 2	2 2	2 2	2 2	2 2	2 2	2 2	2 2	2 2	2 2	2 2	2 2	2 2
90	Kiang-Chou-Chiu	indica	O. sativa	743f41c1.0	_	_	_	_	_	3	2 2	2 2	2 2	2 2	2 2	2 2	2 2	2 2	2 2	2 2	2 2	2 2	2 2	2 2	2 2	2 2	2 2	2 2	2 2	2 2	2 2	2 2	2 2	2 2	2 2	2 2	2 2	2 2	2 2	2 2	2 2	2 2	2 2	2 2	2 2	2 2	2 2	2 2	2 2
91	Kibi	temperate-japonica	O. sativa	ff836253.0	_	_	_	_	_	1	2 2	2 2	2 2	2 2	2 2	1 2	2 2	2 2	2 2	2 2	2 2	2 2	2 2	2 2	2 2	2 2	2 2	2 2	2 2	2 2	2 2	2 2	2 2	2 2	2 2	2 2	2 2	2 2	0 0	2 2	2 2	2 2	2 2	2 2	2 2	2 2	2 2	2 2	2 2
92	Kinastano	tropical-japonica	O. sativa	5df8f871.0	_	_	_	_	_	3	2 2	2 2	2 2	2 2	2 2	2 2	2 2	2 2	0 0	2 2	2 2	2 2	2 2	2 2	2 2	2 2	2 2	2 2	2 2	0 0	2 2	2 2	2 2	2 2	2 2	2 2	2 2	2 2	2 2	2 2	2 2	2 2	1 1	2 2	1 1	2 2	2 2	2 2	2 2
93	NSFTV93	aromatic	O. sativa	9f1f4614.0	93	_	_	_	_	1	2 2	2 2	2 2	2 2	2 2	2 2	2 2	2 2	2 2	2 2	2 2	2 2	2 2	2 2	2 2	2 2	2 2	2 2	2 2	2 2	2 2	2 2	2 2	2 2	2 2	2 2	2 2	2 2	2 2	2 2	1 1	2 2	2 2	2 2	2 2	2 2	2 2	2 2	2 2
94	Koshihikari	temperate-japonica	O. sativa	20a4c97d.0	94	_	_	_	_	1	2 2	2 2	2 2	2 2	2 2	2 2	2 2	2 2	2 2	2 2	2 2	2 2	2 2	2 2	2 2	2 2	2 2	2 2	2 2	2 2	2 2	2 2	2 2	2 2	2 2	2 2	2 2	2 2	2 2	2 2	2 2	2 2	2 2	2 2	2 2	2 2	2 2	2 2	2 2
95	NSFTV95	admixed	O. sativa	0c85e164.0	95	_	_	_	_	het	0 0	1 2	1 2	1 2	0 0	2 2	0 0	1 2	1 2	2 2	1 2	1 2	0 0	2 2	1 2	2 2	1 1	2 2	1 2	1 2	2 2	0 0	1 2	0 0	1 2	1 2	1 2	0 0	2 2	2 2	1 1	1 1	2 2	1 1	0 0	0 0	1 2	0 0	1 2
96	KU115	tropical-japonica	O. sativa	32a6808e.0	_	_	_	_	_	3	2 2	2 2	2 2	2 2	2 2	2 2	2 2	2 2	2 2	2 2	2 2	2 2	2 2	2 2	2 2	2 2	2 2	2 2	2 2	1 2	2 2	2 2	2 2	2 2	2 2	2 2	2 2	2 2	2 2	2 2	2 2	2 2	2 2	2 2	2 2	2 2	2 2	2 2	2 2
98	L-202	tropical-japonica	O. sativa	6ab77e3e.0	_	_	_	_	_	1	2 2	2 2	2 2	2 2	2 2	2 2	2 2	1 2	0 0	2 2	2 2	0 0	2 2	2 2	2 2	2 2	2 2	2 2	2 2	2 2	2 2	1 1	2 2	2 2	2 2	2 2	2 2	2 2	2 2	2 2	2 2	0 0	2 2	2 2	2 2	2 2	2 2	2 2	2 2
99	LAC 23	tropical-japonica	O. sativa	7eb7c6a8.0	_	_	_	_	_	3	2 2	2 2	2 2	2 2	2 2	2 2	2 2	2 2	2 2	2 2	2 2	2 2	0 0	2 2	2 2	2 2	2 2	2 2	2 2	2 2	2 2	2 2	2 2	2 2	2 2	2 2	2 2	2 2	2 2	2 2	2 2	2 2	2 2	2 2	2 2	2 2	2 2	2 2	2 2
100	Lacrosse	admixed-japonica	O. sativa	1f10be3d.0	_	_	_	_	_	1	2 2	2 2	2 2	2 2	2 2	2 2	2 2	2 2	2 2	2 2	2 2	2 2	2 2	2 2	2 2	2 2	2 2	2 2	2 2	2 2	2 2	2 2	2 2	2 2	2 2	2 2	2 2	2 2	2 2	2 2	2 2	2 2	2 2	2 2	2 2	2 2	2 2	2 2	2 2
101	Lemont	tropical-japonica	O. sativa	9f782e9e.0	101	_	_	_	_	3	2 2	2 2	2 2	2 2	2 2	2 2	2 2	2 2	2 2	2 2	2 2	2 2	2 2	2 2	2 2	2 2	2 2	2 2	2 2	2 2	2 2	2 2	2 2	0 0	2 2	2 2	2 2	2 2	2 2	2 2	2 2	2 2	2 2	2 2	2 2	2 2	2 2	2 2	2 2
102	Leung Pratew	indica	O. sativa	6e26f4cc.0	_	_	_	_	_	4	2 2	2 2	2 2	2 2	2 2	2 2	2 2	2 2	2 2	2 2	1 1	1 1	1 1	1 1	1 1	2 2	0 0	2 2	1 1	2 2	2 2	2 2	2 2	0 0	2 2	2 2	2 2	2 2	2 2	2 2	2 2	2 2	2 2	0 0	2 2	2 2	2 2	2 2	2 2
103	Luk Takhar	temperate-japonica	O. sativa	8c76404c.0	_	_	_	_	_	1	2 2	2 2	2 2	2 2	2 2	2 2	2 2	2 2	2 2	2 2	2 2	2 2	2 2	2 2	2 2	2 2	2 2	2 2	2 2	2 2	2 2	2 2	2 2	2 2	2 2	2 2	2 2	2 2	2 2	2 2	2 2	2 2	2 2	2 2	2 2	2 2	2 2	2 2	2 2
104	Mansaku	temperate-japonica	O. sativa	8629f76c.0	104	_	_	_	_	5	2 2	2 2	2 2	2 2	2 2	2 2	2 2	2 2	2 2	2 2	2 2	2 2	2 2	2 2	2 2	2 2	2 2	2 2	2 2	2 2	2 2	2 2	2 2	2 2	2 2	2 2	2 2	2 2	2 2	2 2	2 2	2 2	2 2	2 2	2 2	2 2	2 2	2 2	2 2
105	Mehr	aus	O. sativa	16463092	_	_	_	_	_	9	1 1	1 1	1 1	1 1	1 2	2 2	1 1	1 1	1 1	2 2	1 1	1 1	1 1	1 1	1 1	2 2	1 1	2 2	1 1	1 1	2 2	1 1	1 1	1 1	1 1	1 1	1 1	1 1	1 1	0 0	1 1	1 1	0 0	1 1	1 1	1 1	1 1	1 1	1 1
106	Ming Hui	indica	O. sativa	8a06320f.0	_	_	_	_	_	4	2 2	2 2	2 2	2 2	2 2	2 2	2 2	2 2	2 2	2 2	1 1	1 1	1 1	1 1	1 1	2 2	1 1	2 2	2 2	2 2	2 2	0 0	2 2	2 2	2 2	2 2	2 2	2 2	2 2	2 2	0 0	2 2	2 2	2 2	2 2	2 2	2 2	2 2	2 2
107	NSFTV107	tropical-japonica	O. sativa	7b7a0d82.0	107	_	_	_	_	3	2 2	2 2	2 2	2 2	2 2	2 2	2 2	2 2	2 2	2 2	2 2	2 2	2 2	2 2	2 2	2 2	2 2	2 2	2 2	2 2	2 2	2 2	2 2	2 2	2 2	2 2	2 2	2 2	2 2	2 2	2 2	2 2	2 2	2 2	2 2	2 2	2 2	2 2	2 2
108	Moroberekan	tropical-japonica	O. sativa	e3b049a9.0	108	_	_	_	_	5	1 2	2 2	2 2	2 2	2 2	2 2	2 2	2 2	2 2	2 2	2 2	2 2	2 2	2 2	2 2	2 2	2 2	2 2	2 2	2 2	2 2	2 2	2 2	2 2	2 2	2 2	2 2	2 2	2 2	2 2	2 2	2 2	2 2	2 2	2 2	2 2	2 2	2 2	2 2
110	Mudgo	indica	O. sativa	11bf5114.0	110	_	_	_	_	8	2 2	2 2	2 2	2 2	2 2	2 2	2 2	2 2	2 2	2 2	1 1	1 1	1 1	1 1	1 1	2 2	1 1	2 2	1 1	1 1	2 2	1 1	1 1	1 1	1 1	2 2	2 2	1 1	1 1	1 1	2 2	2 2	1 1	2 2	1 1	2 2	1 1	2 2	1 1
112	N12	aromatic	O. sativa	531e23fa.0	_	_	_	_	_	9	1 1	1 1	1 1	1 1	0 0	2 2	1 1	1 1	1 1	2 2	1 1	1 1	1 1	1 1	1 1	2 2	1 1	2 2	1 1	1 1	2 2	1 1	1 1	1 1	1 1	1 1	1 1	1 1	1 1	0 0	1 1	1 1	0 0	1 1	1 1	1 1	1 1	1 1	1 1
113	Norin 20	temperate-japonica	O. sativa	7a723d9e.0	113	_	_	_	_	3	2 2	2 2	2 2	2 2	2 2	2 2	2 2	2 2	2 2	2 2	2 2	1 2	2 2	2 2	2 2	2 2	2 2	2 2	2 2	2 2	2 2	1 1	2 2	2 2	2 2	2 2	2 2	2 2	2 2	2 2	2 2	2 2	2 2	2 2	2 2	2 2	2 2	2 2	2 2
114	Nova	admixed-japonica	O. sativa	eac19fb8.0	_	_	_	_	_	3	2 2	2 2	2 2	2 2	2 2	2 2	2 2	2 2	2 2	2 2	2 2	2 2	2 2	2 2	2 2	2 2	2 2	2 2	2 2	2 2	2 2	2 2	2 2	2 2	2 2	2 2	2 2	2 2	2 2	2 2	2 2	2 2	2 2	2 2	2 2	2 2	2 2	2 2	2 2
115	NPE 835	temperate-japonica	O. sativa	0bca95e0.0	_	_	_	_	_	1	2 2	2 2	2 2	2 2	2 2	2 2	2 2	2 2	2 2	2 2	2 2	2 2	2 2	2 2	2 2	2 2	2 2	2 2	2 2	2 2	2 2	2 2	2 2	2 2	2 2	2 2	2 2	2 2	2 2	2 2	2 2	2 2	2 2	2 2	2 2	2 2	2 2	2 2	2 2
116	NSFTV116	tropical-japonica	O. sativa	6cedf6aa.0	_	_	_	_	_	3	2 2	2 2	2 2	2 2	2 2	2 2	2 2	2 2	2 2	2 2	2 2	2 2	2 2	2 2	2 2	2 2	2 2	2 2	2 2	2 2	2 2	2 2	2 2	2 2	2 2	2 2	2 2	2 2	2 2	2 2	2 2	2 2	2 2	2 2	2 2	2 2	2 2	2 2	2 2
117	O-Luen-Cheung	indica	O. sativa	5b144b9c.0	_	_	_	_	_	3	2 2	2 2	2 2	2 2	2 2	2 2	2 2	2 2	2 2	2 2	2 2	2 2	2 2	2 2	2 2	2 2	2 2	2 2	2 2	2 2	2 2	2 2	2 2	2 2	2 2	2 2	2 2	2 2	2 2	2 2	2 2	2 2	2 2	2 2	2 2	2 2	2 2	2 2	2 2
118	Oro	temperate-japonica	O. sativa	71bd9426.0	_	_	_	_	_	1	2 2	2 2	2 2	2 2	2 2	2 2	2 2	2 2	2 2	2 2	2 2	2 2	2 2	2 2	2 2	2 2	2 2	2 2	2 2	2 2	2 2	2 2	2 2	2 2	2 2	2 2	2 2	2 2	2 2	2 2	2 2	2 2	2 2	2 2	2 2	2 2	2 2	2 2	2 2
119	Oryzica Llanos 5	indica	O. sativa	3aa51818.0	_	_	_	_	_	4	0 0	2 2	2 2	2 2	2 2	2 2	2 2	2 2	2 2	2 2	1 1	1 1	1 1	1 1	1 1	2 2	1 1	2 2	1 1	0 0	2 2	0 0	2 2	1 2	2 2	2 2	2 2	2 2	2 2	2 2	2 2	2 2	2 2	2 2	2 2	2 2	2 2	2 2	2 2
120	OS6	tropical-japonica	O. sativa	8e6220e5.0	_	_	_	_	_	3	2 2	2 2	2 2	2 2	2 2	2 2	2 2	2 2	2 2	2 2	2 2	2 2	2 2	2 2	2 2	2 2	2 2	2 2	2 2	2 2	2 2	2 2	2 2	2 2	2 2	2 2	2 2	2 2	2 2	2 2	2 2	2 2	2 2	2 2	2 2	2 2	2 2	2 2	2 2
121	Ostiglia	admixed-japonica	O. sativa	280279b3.0	_	_	_	_	_	1	2 2	2 2	2 2	2 2	2 2	2 2	2 2	2 2	1 2	2 2	2 2	1 2	0 0	2 2	0 0	2 2	2 2	0 0	2 2	2 2	2 2	1 1	2 2	1 2	2 2	2 2	2 2	2 2	2 2	1 2	2 2	1 1	2 2	1 2	2 2	2 2	2 2	2 2	2 2
122	Padi Kasalle	tropical-japonica	O. sativa	b6dc1bcc.0	_	_	_	_	_	1	2 2	2 2	2 2	2 2	2 2	2 2	2 2	2 2	2 2	2 2	2 2	2 2	2 2	2 2	2 2	2 2	2 2	2 2	2 2	2 2	2 2	2 2	2 2	2 2	2 2	2 2	2 2	2 2	2 2	2 2	2 2	2 2	2 2	2 2	2 2	2 2	2 2	2 2	2 2
123	Pagaiyahan	indica	O. sativa	714ac141.0	_	_	_	_	_	4	2 2	2 2	2 2	2 2	2 2	2 2	2 2	2 2	2 2	2 2	1 1	1 1	1 1	2 2	1 1	2 2	1 1	2 2	1 1	2 2	2 2	2 2	2 2	2 2	2 2	2 2	2 2	2 2	2 2	2 2	2 2	2 2	2 2	2 2	2 2	2 2	2 2	2 2	2 2
124	Pankhari 203	aromatic	O. sativa	6c91b63d.0	_	_	_	_	_	1	2 2	2 2	2 2	2 2	2 2	2 2	2 2	2 2	2 2	2 2	2 2	2 2	2 2	2 2	2 2	2 2	2 2	2 2	2 2	2 2	2 2	0 0	2 2	2 2	2 2	2 2	2 2	1 1	2 2	2 2	2 2	2 2	2 2	1 2	2 2	2 2	2 2	2 2	2 2
125	Pao-Tou-Hung	indica	O. sativa	63f298ba.0	_	_	_	_	_	4	2 2	2 2	2 2	2 2	2 2	2 2	2 2	2 2	2 2	2 2	1 1	1 1	1 1	1 1	1 1	2 2	1 1	2 2	1 1	0 0	2 2	2 2	2 2	2 2	2 2	2 2	2 2	2 2	2 2	2 2	2 2	2 2	2 2	2 2	2 2	2 2	2 2	2 2	2 2
126	Pappaku	indica	O. sativa	0f6a67da.0	_	_	_	_	_	6	1 1	1 1	1 1	1 1	1 2	2 2	1 1	1 1	1 1	2 2	2 2	2 2	2 2	2 2	2 2	2 2	2 2	2 2	2 2	2 2	2 2	2 2	2 2	2 2	2 2	2 2	2 2	2 2	2 2	2 2	0 0	0 0	2 2	2 2	2 2	2 2	2 2	2 2	2 2
127	NSFTV127	tropical-japonica	O. sativa	b403e79f.0	_	_	_	_	_	3	2 2	2 2	2 2	2 2	2 2	2 2	2 2	2 2	2 2	2 2	2 2	1 2	2 2	2 2	2 2	2 2	2 2	2 2	2 2	2 2	2 2	1 1	2 2	2 2	2 2	2 2	2 2	2 2	2 2	2 2	2 2	0 0	2 2	2 2	2 2	0 0	2 2	2 2	2 2
128	Pato De Gallinazo	admixed-japonica	O. sativa	76a1efc9.0	_	_	_	_	_	3	2 2	2 2	2 2	2 2	2 2	2 2	2 2	2 2	2 2	2 2	2 2	2 2	2 2	0 0	2 2	2 2	2 2	2 2	2 2	2 2	2 2	2 2	2 2	2 2	2 2	2 2	2 2	2 2	2 2	2 2	2 2	2 2	2 2	2 2	2 2	2 2	2 2	2 2	2 2
129	Peh-Kuh	indica	O. sativa	8fafd383.0	_	_	_	_	_	4	2 2	2 2	2 2	2 2	2 2	2 2	2 2	2 2	2 2	2 2	1 1	1 1	1 1	2 2	1 1	2 2	1 1	2 2	1 1	2 2	2 2	2 2	2 2	2 2	2 2	2 2	2 2	2 2	2 2	0 0	2 2	2 2	2 2	2 2	2 2	2 2	2 2	2 2	2 2
130	Peh-Kuh-Tsao-Tu	indica	O. sativa	a796716d.0	_	_	_	_	_	4	2 2	2 2	2 2	2 2	2 2	2 2	2 2	2 2	2 2	2 2	1 1	1 1	1 1	2 2	1 1	2 2	1 1	2 2	1 1	2 2	2 2	2 2	2 2	2 2	2 2	2 2	2 2	2 2	2 2	2 2	2 2	2 2	2 2	2 2	2 2	2 2	2 2	2 2	2 2
131	Phudugey	aus	O. sativa	d09d62e7.0	131	_	_	_	_	9	1 1	1 1	1 1	1 1	1 2	2 2	1 1	1 1	1 1	2 2	1 1	1 1	1 1	1 1	1 1	2 2	1 1	2 2	1 1	1 1	2 2	1 1	1 1	1 1	1 1	1 1	1 1	1 1	1 1	1 2	1 1	1 1	1 2	1 1	1 1	1 1	1 1	1 1	1 1
132	Rathuwee	indica	O. sativa	02cc7c6d.0	132	_	_	_	_	7	1 1	1 1	1 1	1 1	1 1	2 2	1 1	1 1	1 1	2 2	1 1	1 1	1 1	1 1	1 1	2 2	2 2	2 2	2 2	2 2	2 2	2 2	2 2	2 2	2 2	2 2	2 2	2 2	2 2	2 2	2 2	2 2	2 2	2 2	2 2	0 0	2 2	2 2	2 2
133	Rikuto Kemochi	temperate-japonica	O. sativa	1a95985b.0	_	_	_	_	_	1	0 0	1 1	1 1	1 1	2 2	2 2	2 2	2 2	2 2	2 2	2 2	2 2	2 2	2 2	2 2	2 2	2 2	2 2	2 2	2 2	2 2	2 2	2 2	2 2	2 2	2 2	2 2	2 2	2 2	0 0	1 1	2 2	2 2	2 2	2 2	2 2	2 2	2 2	2 2
134	Romeo	temperate-japonica	O. sativa	4ab486ec.0	_	_	_	_	_	1	0 0	2 2	2 2	2 2	2 2	2 2	2 2	2 2	2 2	2 2	2 2	2 2	2 2	2 2	2 2	2 2	2 2	2 2	2 2	2 2	2 2	2 2	2 2	2 2	2 2	2 2	2 2	2 2	2 2	2 2	2 2	2 2	2 2	2 2	2 2	2 2	2 2	2 2	2 2
136	RTS12	indica	O. sativa	d72ee9ba.0	_	_	_	_	_	4	2 2	2 2	2 2	2 2	2 2	1 2	2 2	2 2	2 2	2 2	1 1	1 1	1 1	1 1	1 1	2 2	1 1	0 0	2 2	2 2	2 2	0 0	1 2	2 2	2 2	2 2	2 2	0 0	0 0	2 2	2 2	2 2	2 2	2 2	2 2	2 2	2 2	2 2	2 2
137	RTS14	indica	O. sativa	8653bbdb.0	_	_	_	_	_	4	0 0	2 2	2 2	2 2	2 2	2 2	2 2	2 2	2 2	2 2	1 1	1 1	1 1	2 2	1 1	2 2	1 1	2 2	1 1	2 2	2 2	2 2	2 2	2 2	2 2	2 2	2 2	2 2	2 2	2 2	2 2	2 2	2 2	2 2	2 2	2 2	2 2	2 2	2 2
138	RTS4	indica	O. sativa	1a946dc6.0	_	_	_	_	_	4	2 2	2 2	2 2	2 2	2 2	2 2	2 2	2 2	2 2	2 2	1 1	1 1	1 1	1 1	1 1	2 2	1 1	2 2	1 1	2 2	2 2	2 2	2 2	2 2	2 2	2 2	2 2	2 2	2 2	2 2	2 2	2 2	2 2	2 2	2 2	2 2	2 2	2 2	2 2
139	S4542A3-49B-2B12	tropical-japonica	O. sativa	bd0d322b.0	_	_	_	_	_	3	2 2	2 2	2 2	2 2	2 2	2 2	2 2	2 2	2 2	2 2	2 2	2 2	2 2	2 2	2 2	2 2	2 2	2 2	2 2	2 2	2 2	0 0	2 2	2 2	2 2	2 2	2 2	2 2	2 2	2 2	2 2	2 2	2 2	1 2	2 2	2 2	2 2	2 2	2 2
140	Saturn	tropical-japonica	O. sativa	85551f9c.0	_	_	_	_	_	1	0 0	2 2	2 2	2 2	2 2	2 2	2 2	2 2	2 2	2 2	2 2	2 2	2 2	2 2	2 2	2 2	2 2	2 2	2 2	2 2	2 2	2 2	2 2	2 2	2 2	2 2	2 2	2 2	2 2	2 2	2 2	2 2	2 2	2 2	2 2	2 2	2 2	2 2	2 2
141	Seratoes Hari	indica	O. sativa	a8319fc6.0	_	_	_	_	_	6	1 1	1 1	1 1	1 1	1 1	2 2	1 1	1 1	1 1	2 2	1 1	1 1	1 1	1 1	1 1	2 2	1 1	2 2	2 2	2 2	2 2	2 2	2 2	2 2	2 2	2 2	2 2	2 2	2 2	2 2	2 2	2 2	2 2	2 2	2 2	2 2	2 2	2 2	2 2
142	Shai-Kuh	indica	O. sativa	806c51cc.0	_	_	_	_	_	6	1 1	1 1	1 1	1 1	1 1	2 2	1 1	1 1	1 1	2 2	1 1	1 1	1 1	2 2	1 1	2 2	1 1	2 2	1 1	2 2	2 2	2 2	2 2	2 2	2 2	2 2	2 2	2 2	2 2	2 2	2 2	2 2	2 2	2 2	2 2	2 2	2 2	2 2	2 2
143	Shinriki	temperate-japonica	O. sativa	3ea144c5.0	143	_	_	_	_	1	2 2	2 2	2 2	2 2	2 2	2 2	2 2	2 2	2 2	2 2	2 2	2 2	2 2	2 2	2 2	2 2	2 2	2 2	2 2	2 2	1 2	2 2	2 2	2 2	2 2	2 2	2 2	2 2	2 2	2 2	2 2	2 2	2 2	2 2	2 2	2 2	2 2	2 2	2 2
144	Shoemed	temperate-japonica	O. sativa	3269952e.0	144	_	_	_	_	5	2 2	2 2	2 2	2 2	2 2	2 2	2 2	2 2	2 2	2 2	2 2	2 2	2 2	2 2	2 2	2 2	2 2	2 2	2 2	2 2	2 2	2 2	2 2	2 2	2 2	2 2	2 2	2 2	2 2	2 2	2 2	2 2	2 2	2 2	2 2	2 2	2 2	2 2	2 2
145	Short Grain	indica	O. sativa	17c4070a.0	_	_	_	_	_		1 1	1 1	1 1	1 1	1 2	2 2	1 1	1 1	1 1	2 2	2 2	2 2	2 2	2 2	2 2	2 2	2 2	2 2	2 2	2 2	2 2	2 2	2 2	2 2	2 2	2 2	2 2	2 2	2 2	2 2	2 2	2 2	2 2	2 2	2 2	2 2	2 2	2 2	2 2
147	Sinampaga Selection	tropical-japonica	O. sativa	48b4f132.0	_	_	_	_	_	3	2 2	2 2	2 2	2 2	2 2	2 2	2 2	2 2	2 2	2 2	2 2	2 2	2 2	2 2	2 2	2 2	2 2	2 2	2 2	2 2	2 2	2 2	2 2	2 2	2 2	2 2	2 2	2 2	2 2	2 2	2 2	2 2	2 2	2 2	2 2	2 2	2 2	2 2	2 2
148	Sintane Diofor	indica	O. sativa	ed1beb9e.0	_	_	_	_	_	6	1 1	1 1	1 1	1 1	1 1	2 2	1 1	1 1	1 1	2 2	1 1	1 1	1 1	1 1	1 1	2 2	1 1	2 2	2 2	2 2	2 2	2 2	2 2	2 2	2 2	2 2	2 2	2 2	2 2	2 2	2 2	2 2	2 2	0 0	2 2	2 2	2 2	2 2	2 2
149	Sinaguing	tropical-japonica	O. sativa	d56e98bc.0	_	_	_	_	_	3	2 2	2 2	2 2	2 2	2 2	2 2	2 2	2 2	2 2	2 2	2 2	2 2	2 2	2 2	2 2	2 2	2 2	2 2	2 2	2 2	2 2	2 2	2 2	2 2	2 2	2 2	2 2	2 2	2 2	2 2	2 2	2 2	2 2	2 2	2 2	2 2	2 2	2 2	2 2
150	Sultani	tropical-japonica	O. sativa	128dd425.0	_	_	_	_	_	3	2 2	2 2	2 2	2 2	2 2	2 2	2 2	2 2	2 2	2 2	2 2	2 2	2 2	2 2	2 2	2 2	2 2	2 2	2 2	2 2	2 2	2 2	2 2	2 2	2 2	2 2	2 2	2 2	2 2	2 2	2 2	2 2	2 2	2 2	2 2	2 2	2 2	2 2	2 2
151	Suweon	temperate-japonica	O. sativa	dee26171.0	151	_	_	_	_	1	2 2	2 2	2 2	2 2	2 2	2 2	2 2	2 2	2 2	2 2	2 2	2 2	2 2	2 2	2 2	2 2	2 2	2 2	2 2	2 2	2 2	2 2	2 2	2 2	2 2	2 2	2 2	2 2	2 2	2 2	2 2	2 2	2 2	2 2	2 2	2 2	2 2	2 2	2 2
152	T 1	aus	O. sativa	e4533c8b.0	152	_	_	_	_	9	1 1	1 1	1 1	1 1	1 2	2 2	1 1	1 1	1 1	1 2	1 2	1 1	1 1	1 1	1 1	2 2	1 1	2 2	1 1	1 1	2 2	1 1	1 1	1 1	0 0	1 1	1 1	1 1	1 1	1 1	0 0	0 0	0 0	1 1	1 2	1 1	0 0	0 0	1 1
153	T26	aus	O. sativa	40f343f4.0	_	_	_	_	_	9	1 1	1 1	1 1	1 1	1 2	2 2	1 1	1 1	1 1	2 2	1 1	1 1	1 1	1 1	1 1	2 2	1 1	2 2	1 1	1 1	2 2	1 1	1 1	1 1	1 1	1 1	1 1	1 1	1 1	1 2	1 1	1 1	0 0	1 1	1 1	1 1	1 1	1 1	1 1
154	Ta Hung Ku	temperate-japonica	O. sativa	dfdfb828.0	_	_	_	_	_	3	2 2	2 2	2 2	2 2	2 2	2 2	2 2	2 2	2 2	2 2	2 2	2 2	2 2	2 2	2 2	2 2	2 2	2 2	2 2	2 2	2 2	2 2	2 2	2 2	2 2	2 2	2 2	2 2	2 2	2 2	2 2	2 2	2 2	2 2	2 2	2 2	2 2	2 2	2 2
155	Ta Mao Tsao	temperate-japonica	O. sativa	9127f236.0	_	_	_	_	_	5	2 2	2 2	2 2	2 2	2 2	2 2	2 2	2 2	2 2	2 2	2 2	2 2	2 2	2 2	2 2	2 2	2 2	2 2	2 2	2 2	2 2	2 2	2 2	2 2	2 2	2 2	2 2	2 2	2 2	2 2	2 2	2 2	2 2	2 2	2 2	2 2	2 2	2 2	2 2
156	Taichung Native 1	indica	O. sativa	93387d96.0	_	_	_	_	_	3	2 2	2 2	2 2	2 2	2 2	2 2	2 2	2 2	2 2	2 2	2 2	2 2	2 2	2 2	2 2	2 2	2 2	2 2	2 2	2 2	2 2	2 2	2 2	2 2	2 2	2 2	2 2	2 2	2 2	2 2	2 2	2 2	2 2	2 2	2 2	2 2	2 2	2 2	2 2
157	Tainan Iku 487	temperate-japonica	O. sativa	2db62b89.0	_	_	_	_	_	1	2 2	2 2	2 2	2 2	2 2	2 2	2 2	2 2	2 2	2 2	2 2	2 2	2 2	2 2	2 2	2 2	2 2	2 2	2 2	2 2	2 2	2 2	2 2	2 2	2 2	2 2	2 2	2 2	2 2	2 2	2 2	2 2	2 2	2 2	2 2	2 2	2 2	2 2	2 2
158	Taipei 309	temperate-japonica	O. sativa	6516a500.0	_	_	_	_	_	1	2 2	2 2	2 2	2 2	2 2	2 2	2 2	2 2	2 2	2 2	2 2	2 2	2 2	2 2	2 2	2 2	2 2	2 2	0 0	2 2	2 2	2 2	2 2	2 2	2 2	2 2	2 2	2 2	2 2	2 2	2 2	2 2	2 2	2 2	2 2	2 2	2 2	2 2	2 2
159	Tam Cau 9A	indica	O. sativa	4ef132dc.0	_	_	_	_	_	6	1 1	1 1	1 1	1 1	1 1	2 2	1 1	1 1	1 1	2 2	1 1	1 1	1 1	1 1	1 1	2 2	1 1	2 2	2 2	2 2	0 0	2 2	2 2	2 2	2 2	2 2	2 2	2 2	2 2	2 2	2 2	0 0	2 2	2 2	2 2	2 2	2 2	2 2	2 2
160	NSFTV160	aromatic	O. sativa	f659d521.0	_	_	_	_	_	1	2 2	2 2	2 2	2 2	2 2	2 2	2 2	2 2	2 2	2 2	2 2	2 2	2 2	2 2	2 2	2 2	2 2	2 2	2 2	2 2	2 2	2 2	2 2	2 2	2 2	2 2	2 2	2 2	2 2	2 2	2 2	2 2	2 2	2 2	2 2	2 2	2 2	2 2	2 2
161	TeQing	indica	O. sativa	4f643bf5.0	161	_	_	_	_	4	2 2	2 2	2 2	2 2	2 2	2 2	2 2	2 2	2 2	2 2	1 1	1 1	1 1	2 2	1 1	2 2	1 1	2 2	1 1	2 2	2 2	2 2	2 2	2 2	2 2	2 2	2 2	2 2	2 2	2 2	2 2	2 2	2 2	2 2	2 2	2 2	2 2	2 2	2 2
162	TKM6	indica	O. sativa	2b28e441.0	_	_	_	_	_	4	0 0	2 2	2 2	2 2	2 2	2 2	2 2	2 2	2 2	0 0	1 1	1 1	1 1	0 0	1 1	2 2	1 1	2 2	0 0	2 2	2 2	2 2	2 2	2 2	2 2	2 2	2 2	2 2	1 1	2 2	2 2	2 2	2 2	2 2	2 2	2 2	2 2	2 2	2 2
163	Taducan	indica	O. sativa	192e24ab.0	_	_	_	_	_	4	2 2	2 2	2 2	2 2	2 2	2 2	2 2	2 2	2 2	2 2	1 1	1 1	1 1	2 2	1 1	2 2	1 1	2 2	1 1	2 2	2 2	2 2	2 2	2 2	2 2	2 2	2 2	2 2	2 2	2 2	2 2	2 2	2 2	2 2	2 2	2 2	2 2	2 2	2 2
164	Tondok	tropical-japonica	O. sativa	72497775	_	_	_	_	_	5	2 2	2 2	2 2	2 2	2 2	2 2	2 2	2 2	2 2	2 2	2 2	2 2	2 2	2 2	2 2	2 2	2 2	2 2	2 2	2 2	2 2	2 2	2 2	2 2	2 2	2 2	2 2	2 2	2 2	2 2	2 2	2 2	2 2	2 2	2 2	2 2	2 2	2 2	2 2
165	Trembese	tropical-japonica	O. sativa	9b2223bb.0	165	_	_	_	_	3	2 2	2 2	2 2	2 2	2 2	2 2	2 2	2 2	2 2	2 2	2 2	2 2	2 2	2 2	2 2	2 2	2 2	2 2	2 2	2 2	2 2	2 2	2 2	2 2	2 2	2 2	2 2	2 2	2 2	2 2	2 2	2 2	2 2	2 2	2 2	2 2	2 2	2 2	2 2
166	Tsipala 421	admixed-indica	O. sativa	61152244	_	_	_	_	_	4	2 2	2 2	2 2	2 2	2 2	2 2	1 2	2 2	2 2	2 2	1 1	1 1	1 1	2 2	1 1	2 2	1 1	2 2	1 1	2 2	2 2	2 2	2 2	2 2	2 2	2 2	2 2	2 2	2 2	2 2	2 2	2 2	2 2	2 2	2 2	2 2	2 2	2 2	2 2
167	B6616A4-22-Bk-5-4	tropical-japonica	O. sativa	8e941960.0	_	_	_	_	_	1	2 2	2 2	2 2	2 2	2 2	2 2	2 2	2 2	2 2	2 2	2 2	2 2	0 0	2 2	2 2	2 2	2 2	2 2	2 2	2 2	2 2	0 0	2 2	2 2	2 2	2 2	2 2	1 1	0 0	2 2	2 2	2 2	2 2	2 2	2 2	2 2	2 2	2 2	2 2
169	WC 6	temperate-japonica	O. sativa	ba028784.0	_	_	_	_	_	5	2 2	2 2	2 2	2 2	2 2	2 2	2 2	2 2	2 2	2 2	2 2	2 2	2 2	2 2	2 2	2 2	2 2	2 2	2 2	2 2	2 2	2 2	2 2	2 2	2 2	2 2	2 2	2 2	0 0	2 2	2 2	2 2	1 1	2 2	1 1	2 2	2 2	2 2	2 2
170	Wells	tropical-japonica	O. sativa	715bc18e.0	_	_	_	_	_	3	2 2	2 2	2 2	2 2	2 2	2 2	2 2	2 2	2 2	2 2	2 2	2 2	2 2	2 2	2 2	2 2	2 2	2 2	2 2	2 2	2 2	2 2	2 2	2 2	2 2	2 2	2 2	2 2	2 2	2 2	2 2	2 2	2 2	2 2	2 2	2 2	2 2	2 2	2 2
171	ZHE 733	indica	O. sativa	b238d197.0	_	_	_	_	_	4	2 2	2 2	2 2	2 2	2 2	2 2	2 2	2 2	2 2	2 2	1 1	1 1	1 1	0 0	1 1	2 2	1 1	2 2	1 1	2 2	2 2	2 2	2 2	2 2	2 2	2 2	2 2	2 2	2 2	2 2	0 0	2 2	2 2	2 2	2 2	2 2	2 2	2 2	2 2
172	Zhenshan 2	indica	O. sativa	9ac72c9e.0	_	_	_	_	_	4	1 2	2 2	2 2	2 2	2 2	2 2	2 2	2 2	2 2	2 2	1 1	1 1	1 1	0 0	2 2	2 2	1 1	2 2	1 1	2 2	2 2	2 2	2 2	2 2	2 2	2 2	2 2	2 2	2 2	2 2	2 2	2 2	2 2	2 2	2 2	0 0	2 2	2 2	2 2
173	Nipponbare	temperate-japonica	O. sativa	0f847952.0	173	_	_	_	_	1	2 2	2 2	2 2	2 2	2 2	2 2	2 2	2 2	2 2	2 2	2 2	2 2	2 2	2 2	2 2	2 2	2 2	2 2	2 2	2 2	2 2	2 2	2 2	2 2	2 2	2 2	2 2	2 2	2 2	2 2	2 2	2 2	2 2	2 2	2 2	2 2	2 2	2 2	2 2
174	Azucena	tropical-japonica	O. sativa	08de34ee.0	174	_	_	_	_	3	2 2	2 2	2 2	2 2	2 2	2 2	2 2	2 2	2 2	2 2	2 2	2 2	2 2	2 2	2 2	2 2	2 2	2 2	2 2	2 2	2 2	2 2	2 2	2 2	2 2	2 2	2 2	2 2	2 2	2 2	2 2	2 2	2 2	2 2	2 2	2 2	2 2	2 2	2 2
175	NSFTV175	tropical-japonica	O. sativa	1e91cb13.0	_	_	_	_	_	3	2 2	2 2	2 2	2 2	2 2	2 2	2 2	2 2	2 2	2 2	2 2	2 2	2 2	2 2	2 2	2 2	2 2	2 2	2 2	2 2	2 2	2 2	2 2	2 2	2 2	2 2	2 2	2 2	2 2	2 2	2 2	2 2	1 1	2 2	1 1	2 2	2 2	2 2	2 2
176	583	tropical-japonica	O. sativa	8cfa8fb2.0	_	_	_	_	_	3	2 2	2 2	2 2	2 2	2 2	2 2	2 2	2 2	2 2	2 2	2 2	2 2	2 2	2 2	2 2	2 2	2 2	2 2	2 2	2 2	2 2	2 2	2 2	2 2	2 2	2 2	2 2	2 2	2 2	2 2	2 2	2 2	1 1	2 2	1 1	2 2	2 2	2 2	2 2
177	68-2	temperate-japonica	O. sativa	15e6c437.0	_	_	_	_	_	1	2 2	2 2	2 2	2 2	2 2	2 2	2 2	2 2	2 2	2 2	2 2	2 2	2 2	2 2	2 2	2 2	2 2	2 2	2 2	2 2	2 2	2 2	2 2	2 2	2 2	2 2	2 2	2 2	2 2	2 2	2 2	2 2	2 2	2 2	2 2	2 2	2 2	2 2	2 2
178	ARC 6578	aus	O. sativa	480f7505.0	_	_	_	_	_	9	1 1	1 1	1 1	1 1	1 2	2 2	1 1	1 1	1 1	2 2	1 1	1 1	1 1	1 1	1 1	2 2	1 1	2 2	1 1	1 1	2 2	1 1	1 1	1 1	1 1	1 1	1 1	1 1	1 1	0 0	1 1	1 1	1 2	1 1	1 1	1 1	1 1	0 0	1 1
179	Bellardone	temperate-japonica	O. sativa	5505a767.0	_	_	_	_	_	1	2 2	2 2	2 2	2 2	2 2	2 2	2 2	2 2	2 2	2 2	2 2	2 2	2 2	2 2	2 2	2 2	2 2	2 2	2 2	2 2	2 2	2 2	2 2	2 2	2 2	2 2	2 2	2 2	2 2	2 2	2 2	2 2	2 2	2 2	2 2	2 2	2 2	2 2	2 2
180	Benllok	temperate-japonica	O. sativa	f948d7b5.0	_	_	_	_	_	1	2 2	2 2	2 2	2 2	2 2	2 2	2 2	2 2	2 2	2 2	2 2	2 2	2 2	2 2	2 2	2 2	2 2	2 2	2 2	2 2	2 2	2 2	2 2	2 2	2 2	2 2	2 2	2 2	2 2	2 2	2 2	2 2	2 2	2 2	2 2	2 2	2 2	2 2	2 2
181	Bergreis	temperate-japonica	O. sativa	8cd35626.0	_	_	_	_	_	1	2 2	2 2	2 2	2 2	2 2	2 2	2 2	2 2	2 2	2 2	2 2	2 2	2 2	2 2	2 2	2 2	2 2	2 2	2 2	2 2	2 2	2 2	2 2	2 2	2 2	2 2	2 2	2 2	2 2	2 2	2 2	2 2	2 2	2 2	2 2	2 2	2 2	2 2	2 2
182	Blue Rose Supreme	admixed-japonica	O. sativa	024bbd20.0	_	_	_	_	_	1	2 2	2 2	2 2	2 2	2 2	2 2	2 2	2 2	2 2	2 2	2 2	2 2	2 2	2 2	2 2	2 2	2 2	2 2	2 2	2 2	2 2	2 2	2 2	2 2	2 2	2 2	2 2	2 2	2 2	2 2	2 2	2 2	2 2	2 2	2 2	2 2	2 2	2 2	2 2
183	Boa Vista	tropical-japonica	O. sativa	c08a5ea2.0	_	_	_	_	_	3	2 2	2 2	2 2	2 2	2 2	2 2	2 2	2 2	2 2	2 2	2 2	2 2	2 2	2 2	2 2	2 2	2 2	2 2	2 2	2 2	2 2	2 2	2 2	2 2	2 2	2 2	2 2	2 2	2 2	2 2	2 2	2 2	2 2	2 2	2 2	2 2	2 2	2 2	2 2
184	Bombon	temperate-japonica	O. sativa	7119ebee.0	_	_	_	_	_	1	2 2	1 1	0 0	1 1	2 2	0 0	2 2	2 2	2 2	2 2	2 2	2 2	2 2	2 2	2 2	2 2	2 2	2 2	2 2	2 2	2 2	2 2	2 2	2 2	2 2	2 2	2 2	2 2	2 2	2 2	2 2	2 2	2 2	2 2	2 2	2 2	2 2	2 2	2 2
185	British Honduras Creole	tropical-japonica	O. sativa	c97be7ae.0	_	_	_	_	_	3	2 2	2 2	2 2	2 2	2 2	2 2	2 2	2 2	2 2	2 2	2 2	2 2	2 2	2 2	2 2	2 2	2 2	2 2	2 2	2 2	2 2	2 2	2 2	2 2	2 2	2 2	2 2	2 2	2 2	2 2	2 2	2 2	1 1	2 2	1 1	2 2	2 2	2 2	2 2
186	Bul Zo	temperate-japonica	O. sativa	4559ff3f.0	_	_	_	_	_	1	2 2	2 2	2 2	2 2	2 2	2 2	2 2	2 2	2 2	2 2	2 2	2 2	2 2	2 2	2 2	2 2	2 2	2 2	2 2	2 2	2 2	2 2	2 2	2 2	2 2	2 2	2 2	2 2	2 2	2 2	2 2	2 2	2 2	2 2	2 2	2 2	2 2	2 2	2 2
187	C57-5043	tropical-japonica	O. sativa	60e142c3.0	_	_	_	_	_	1	2 2	2 2	2 2	2 2	2 2	2 2	2 2	2 2	2 2	2 2	2 2	2 2	2 2	2 2	2 2	2 2	2 2	2 2	2 2	2 2	2 2	2 2	2 2	2 2	2 2	2 2	2 2	2 2	2 2	2 2	2 2	2 2	2 2	2 2	2 2	2 2	2 2	2 2	2 2
188	Coppocina	tropical-japonica	O. sativa	bf18cbae.0	_	_	_	_	_	3	2 2	2 2	2 2	2 2	2 2	2 2	2 2	2 2	2 2	2 2	2 2	2 2	2 2	2 2	2 2	2 2	2 2	2 2	2 2	2 2	2 2	2 2	2 2	2 2	2 2	2 2	2 2	2 2	2 2	2 2	2 2	2 2	2 2	2 2	2 2	2 2	2 2	2 2	0 0
189	Criollo La Fria	indica	O. sativa	661eaeaa.0	_	_	_	_	_	4	2 2	2 2	2 2	2 2	2 2	2 2	2 2	2 2	2 2	2 2	1 1	1 1	1 1	2 2	1 1	2 2	1 1	2 2	1 1	2 2	2 2	0 0	2 2	2 2	2 2	2 2	2 2	2 2	2 2	0 0	2 2	2 2	2 2	2 2	2 2	2 2	2 2	2 2	2 2
190	Delrex	tropical-japonica	O. sativa	bf7afed8.0	_	_	_	_	_	3	2 2	2 2	2 2	2 2	2 2	2 2	2 2	2 2	2 2	2 2	2 2	2 2	2 2	2 2	2 2	2 2	2 2	2 2	2 2	2 2	2 2	2 2	2 2	2 2	2 2	2 2	2 2	2 2	2 2	2 2	2 2	2 2	2 2	2 2	2 2	2 2	2 2	2 2	2 2
191	Dom Zard	aromatic	O. sativa	97ce6839.0	_	_	_	_	_	1	2 2	2 2	2 2	2 2	2 2	2 2	2 2	2 2	2 2	2 2	2 2	2 2	2 2	2 2	2 2	2 2	2 2	2 2	2 2	2 2	2 2	2 2	2 2	2 2	2 2	2 2	2 2	2 2	0 0	2 2	2 2	2 2	2 2	2 2	2 2	2 2	2 2	2 2	2 2
192	Erythroceros Hokkaido	temperate-japonica	O. sativa	fdd98970.0	_	_	_	_	_	5	2 2	2 2	2 2	2 2	2 2	2 2	2 2	2 2	2 2	2 2	2 2	2 2	2 2	2 2	2 2	2 2	2 2	2 2	2 2	2 2	2 2	2 2	2 2	2 2	2 2	2 2	2 2	2 2	2 2	1 1	2 2	2 2	1 1	2 2	1 1	1 1	1 1	1 1	1 1
193	Fossa Av	tropical-japonica	O. sativa	5632be21.0	_	_	_	_	_	5	2 2	2 2	2 2	2 2	2 2	2 2	2 2	2 2	2 2	2 2	2 2	2 2	2 2	2 2	2 2	2 2	2 2	2 2	2 2	2 2	2 2	2 2	2 2	2 2	2 2	2 2	2 2	2 2	0 0	2 2	2 2	2 2	2 2	2 2	2 2	2 2	2 2	2 2	2 2
194	Hg 24	admixed	O. sativa	7c74fa8e.0	_	_	_	_	_	11	1 1	1 1	1 1	1 1	1 1	1 1	1 1	1 1	1 1	2 2	1 1	1 1	1 1	0 0	1 1	1 1	1 2	0 0	0 0	1 1	1 1	2 2	1 1	1 1	1 1	2 2	1 1	1 1	2 2	1 2	2 2	1 1	1 1	2 2	1 2	1 1	1 1	1 1	1 1
195	IRAT 13	tropical-japonica	O. sativa	3c10a4b8.0	_	_	_	_	_	1	2 2	2 2	2 2	2 2	2 2	2 2	2 2	2 2	2 2	2 2	2 2	2 2	2 2	2 2	2 2	2 2	2 2	2 2	2 2	2 2	2 2	2 2	2 2	2 2	2 2	2 2	2 2	2 2	2 2	2 2	2 2	2 2	2 2	2 2	2 2	2 2	2 2	2 2	2 2
196	JM70	indica	O. sativa	cff871e8.0	_	_	_	_	_	8	2 2	2 2	2 2	2 2	2 2	2 2	2 2	2 2	2 2	2 2	1 1	1 1	1 1	1 1	1 1	2 2	1 1	2 2	2 2	1 1	2 2	1 1	1 1	1 1	1 1	1 1	1 1	1 1	1 1	1 1	1 1	1 1	0 0	1 1	0 0	1 1	1 1	0 0	1 1
198	Leah	tropical-japonica	O. sativa	818143d8.0	_	_	_	_	_	3	2 2	2 2	2 2	2 2	2 2	2 2	2 2	2 2	2 2	2 2	2 2	2 2	2 2	2 2	2 2	2 2	2 2	2 2	2 2	2 2	2 2	2 2	2 2	2 2	2 2	2 2	2 2	2 2	2 2	2 2	2 2	2 2	2 2	2 2	2 2	2 2	2 2	2 2	2 2
199	NSFTV199	tropical-japonica	O. sativa	958ed737.0	_	_	_	_	_	3	2 2	2 2	2 2	2 2	2 2	2 2	2 2	2 2	2 2	2 2	2 2	2 2	2 2	2 2	2 2	2 2	2 2	2 2	2 2	2 2	2 2	2 2	2 2	2 2	2 2	2 2	2 2	2 2	2 2	2 2	2 2	2 2	2 2	2 2	2 2	2 2	2 2	2 2	2 2
200	P 737	aus	O. sativa	c8a73fe7.0	_	_	_	_	_	9	1 1	1 1	1 1	1 1	1 1	2 2	1 1	1 1	1 1	2 2	1 1	1 1	1 1	1 1	1 1	2 2	1 1	2 2	1 1	1 1	2 2	1 1	1 1	1 1	1 1	1 1	1 1	1 1	0 0	0 0	1 1	1 1	0 0	1 1	1 1	1 1	0 0	1 1	1 1
201	Pate Blanc Mn 1	tropical-japonica	O. sativa	263f2baf.0	_	_	_	_	_	5	2 2	2 2	2 2	2 2	2 2	2 2	2 2	2 2	2 2	2 2	2 2	2 2	2 2	2 2	2 2	2 2	2 2	2 2	2 2	2 2	2 2	2 2	2 2	2 2	2 2	2 2	2 2	2 2	2 2	2 2	2 2	2 2	2 2	2 2	2 2	2 2	2 2	2 2	2 2
202	Pratao	tropical-japonica	O. sativa	ccdc6d39.0	_	_	_	_	_	3	2 2	1 2	2 2	2 2	2 2	2 2	2 2	2 2	2 2	2 2	2 2	2 2	0 0	2 2	2 2	2 2	2 2	2 2	2 2	2 2	2 2	0 0	1 2	1 2	2 2	0 0	2 2	2 2	0 0	2 2	2 2	2 2	2 2	2 2	2 2	2 2	2 2	2 2	2 2
203	Radin Ebos 33	indica	O. sativa	f46f03bf.0	_	_	_	_	_	4	2 2	2 2	2 2	2 2	2 2	2 2	2 2	2 2	2 2	2 2	1 1	1 1	1 1	2 2	1 1	2 2	1 1	2 2	1 1	2 2	1 2	2 2	2 2	2 2	2 2	2 2	2 2	2 2	2 2	2 2	2 2	2 2	2 2	2 2	2 2	2 2	2 2	0 0	2 2
204	Razza 77	temperate-japonica	O. sativa	778cea6e.0	_	_	_	_	_	1	2 2	0 0	2 2	2 2	2 2	2 2	2 2	2 2	2 2	2 2	2 2	2 2	2 2	2 2	2 2	2 2	2 2	2 2	2 2	2 2	2 2	0 0	2 2	2 2	2 2	2 2	2 2	2 2	2 2	2 2	2 2	2 2	2 2	2 2	2 2	2 2	2 2	2 2	2 2
205	Rinaldo Bersani	temperate-japonica	O. sativa	348853a5.0	_	_	_	_	_	1	2 2	2 2	2 2	2 2	2 2	2 2	2 2	2 2	2 2	2 2	2 2	2 2	2 2	2 2	2 2	2 2	2 2	2 2	2 2	2 2	2 2	2 2	2 2	2 2	2 2	2 2	2 2	2 2	2 2	2 2	2 2	2 2	2 2	2 2	2 2	2 2	2 2	2 2	2 2
206	Rojofotsy 738	admixed-indica	O. sativa	37249a74.0	_	_	_	_	_	4	2 2	2 2	2 2	2 2	2 2	2 2	1 2	2 2	2 2	2 2	1 1	1 1	1 1	2 2	1 1	2 2	1 1	2 2	1 1	0 0	2 2	2 2	2 2	2 2	2 2	2 2	2 2	2 2	2 2	2 2	2 2	2 2	2 2	2 2	2 2	2 2	2 2	2 2	2 2
207	Sigadis	indica	O. sativa	d628ec3a.0	_	_	_	_	_	6	1 1	1 1	1 1	1 1	1 2	2 2	1 1	1 1	1 1	2 2	1 1	1 1	1 1	1 1	1 1	2 2	1 1	2 2	2 2	2 2	2 2	2 2	2 2	2 2	2 2	2 2	2 2	2 2	2 2	2 2	2 2	2 2	2 2	2 2	2 2	2 2	2 2	2 2	2 2
208	SLO 17	indica	O. sativa	e876c9ec.0	_	_	_	_	_	4	2 2	2 2	2 2	2 2	2 2	2 2	1 2	2 2	2 2	2 2	1 1	1 1	1 1	2 2	1 1	2 2	1 1	2 2	1 1	0 0	2 2	2 2	2 2	2 2	2 2	2 2	2 2	2 2	2 2	2 2	2 2	2 2	2 2	2 2	2 2	2 2	2 2	2 2	2 2
209	Tchibanga	indica	O. sativa	5384be83.0	_	_	_	_	_	3	2 2	2 2	2 2	2 2	2 2	2 2	2 2	2 2	2 2	2 2	2 2	2 2	2 2	2 2	2 2	2 2	2 2	2 2	2 2	2 2	2 2	2 2	2 2	2 2	2 2	2 2	2 2	2 2	2 2	2 2	0 0	2 2	2 2	2 2	2 2	2 2	2 2	2 2	2 2
211	Tokyo Shino Mochi	admixed-japonica	O. sativa	5497b233.0	_	_	_	_	_	3	2 2	2 2	2 2	2 2	2 2	2 2	2 2	2 2	2 2	2 2	2 2	2 2	2 2	2 2	2 2	2 2	2 2	2 2	2 2	2 2	2 2	2 2	2 2	2 2	2 2	2 2	2 2	2 2	2 2	2 2	2 2	2 2	2 2	2 2	2 2	2 2	2 2	2 2	2 2
212	NSFTV212	tropical-japonica	O. sativa	330798b4.0	_	_	_	_	_	3	2 2	2 2	2 2	2 2	2 2	2 2	2 2	2 2	2 2	2 2	2 2	2 2	2 2	1 1	2 2	2 2	2 2	2 2	2 2	2 2	2 2	0 0	2 2	2 2	2 2	2 2	2 2	2 2	2 2	2 2	2 2	2 2	2 2	2 2	2 2	0 0	2 2	2 2	2 2
213	WC 3397	tropical-japonica	O. sativa	b2320902.0	_	_	_	_	_	3	2 2	2 2	2 2	2 2	2 2	2 2	2 2	2 2	2 2	2 2	2 2	2 2	0 0	2 2	2 2	2 2	2 2	2 2	2 2	2 2	1 2	2 2	2 2	2 2	2 2	2 2	2 2	2 2	0 0	2 2	2 2	2 2	1 1	2 2	1 1	2 2	2 2	2 2	2 2
214	WC 4419	tropical-japonica	O. sativa	34df4fca.0	_	_	_	_	_	3	2 2	2 2	2 2	2 2	2 2	2 2	2 2	2 2	2 2	2 2	2 2	2 2	2 2	2 2	2 2	2 2	2 2	2 2	2 2	2 2	2 2	0 0	2 2	2 2	2 2	2 2	2 2	2 2	2 2	2 2	2 2	2 2	2 2	2 2	2 2	2 2	2 2	2 2	2 2
215	WC 4443	tropical-japonica	O. sativa	fed1dbae.0	_	_	_	_	_	3	2 2	2 2	2 2	2 2	2 2	2 2	2 2	2 2	2 2	2 2	2 2	2 2	2 2	2 2	2 2	2 2	2 2	2 2	2 2	2 2	2 2	2 2	2 2	2 2	2 2	2 2	2 2	2 2	2 2	2 2	2 2	2 2	2 2	2 2	2 2	2 2	2 2	2 2	2 2
216	Yabani Montakhab 7	temperate-japonica	O. sativa	149fb038.0	_	_	_	_	_	1	2 2	2 2	2 2	2 2	2 2	2 2	2 2	2 2	2 2	2 2	2 2	2 2	2 2	2 2	2 2	2 2	2 2	2 2	2 2	2 2	2 2	2 2	2 2	2 2	2 2	2 2	2 2	2 2	2 2	2 2	2 2	2 2	2 2	2 2	2 2	2 2	2 2	2 2	2 2
217	YRL-1	admixed-japonica	O. sativa	915c0033.0	_	_	_	_	_	3	2 2	2 2	2 2	2 2	2 2	2 2	2 2	2 2	2 2	2 2	2 2	2 2	2 2	2 2	2 2	2 2	2 2	2 2	2 2	2 2	2 2	2 2	2 2	2 2	2 2	2 2	2 2	2 2	2 2	2 2	2 2	2 2	2 2	2 2	2 2	2 2	2 2	2 2	2 2
218	PI 298967-1	admixed-japonica	O. sativa	85da3a70.0	_	_	_	_	_	3	2 2	2 2	2 2	2 2	2 2	2 2	2 2	2 2	2 2	2 2	2 2	2 2	2 2	2 2	2 2	2 2	2 2	2 2	2 2	2 2	2 2	2 2	2 2	2 2	2 2	2 2	2 2	2 2	2 2	2 2	2 2	2 2	1 1	2 2	1 1	2 2	2 2	2 2	2 2
219	Nucleoryza	temperate-japonica	O. sativa	199f4455.0	_	_	_	_	_	1	2 2	2 2	2 2	2 2	2 2	2 2	2 2	2 2	2 2	2 2	2 2	2 2	2 2	2 2	2 2	2 2	2 2	2 2	2 2	2 2	2 2	2 2	2 2	2 2	2 2	2 2	2 2	2 2	2 2	2 2	2 2	2 2	1 1	2 2	1 1	2 2	2 2	2 2	2 2
220	Azerbaidjanica	temperate-japonica	O. sativa	c5bf98cc.0	_	_	_	_	_	3	2 2	2 2	2 2	2 2	2 2	2 2	2 2	2 2	1 2	2 2	2 2	0 0	1 2	0 0	2 2	2 2	2 2	2 2	2 2	2 2	2 2	1 1	0 0	1 2	2 2	2 2	2 2	2 2	2 2	2 2	2 2	2 2	2 2	2 2	2 2	2 2	2 2	2 2	2 2
221	Sadri Belyi	aromatic	O. sativa	311aaf30.0	_	_	_	_	_	1	0 0	1 2	2 2	1 2	2 2	2 2	1 2	1 2	0 0	2 2	2 2	2 2	0 0	2 2	0 0	2 2	2 2	2 2	0 0	1 2	2 2	2 2	1 2	1 2	2 2	1 2	2 2	2 2	2 2	2 2	2 2	2 2	2 2	2 2	2 2	2 2	2 2	2 2	2 2
222	Paraiba Chines Nova	indica	O. sativa	7cfe4a0c.0	_	_	_	_	_	4	2 2	2 2	2 2	2 2	2 2	2 2	2 2	2 2	2 2	2 2	1 1	1 1	1 1	2 2	1 1	2 2	0 0	2 2	1 1	2 2	2 2	2 2	2 2	2 2	2 2	2 2	2 2	0 0	2 2	2 2	2 2	2 2	2 2	2 2	2 2	2 2	2 2	2 2	2 2
223	Priano Guaira	tropical-japonica	O. sativa	f73fa9e9.0	_	_	_	_	_	1	2 2	2 2	2 2	2 2	2 2	2 2	2 2	2 2	2 2	2 2	2 2	2 2	2 2	2 2	2 2	1 1	2 2	2 2	2 2	2 2	2 2	2 2	2 2	2 2	2 2	2 2	2 2	2 2	2 2	2 2	2 2	2 2	2 2	2 2	2 2	2 2	2 2	2 2	2 2
224	Karabaschak	temperate-japonica	O. sativa	f2e9bed5.0	_	_	_	_	_	3	2 2	2 2	2 2	2 2	2 2	2 2	2 2	2 2	2 2	2 2	2 2	2 2	2 2	2 2	2 2	2 2	2 2	2 2	2 2	2 2	2 2	2 2	2 2	2 2	2 2	2 2	2 2	2 2	2 2	2 2	2 2	2 2	2 2	2 2	2 2	2 2	2 2	2 2	2 2
225	Biser 1	temperate-japonica	O. sativa	a31b4a06.0	_	_	_	_	_	1	2 2	2 2	2 2	2 2	2 2	2 2	2 2	2 2	2 2	2 2	2 2	2 2	2 2	2 2	2 2	2 2	2 2	2 2	2 2	2 2	2 2	2 2	2 2	2 2	2 2	2 2	2 2	2 2	2 2	2 2	2 2	2 2	2 2	2 2	2 2	2 2	2 2	2 2	2 2
226	IRAT 44	tropical-japonica	O. sativa	536afc14.0	_	_	_	_	_	3	2 2	2 2	2 2	2 2	2 2	2 2	2 2	2 2	2 2	2 2	2 2	2 2	2 2	2 2	2 2	2 2	2 2	2 2	2 2	2 2	2 2	2 2	2 2	2 2	2 2	2 2	2 2	2 2	2 2	2 2	2 2	2 2	2 2	2 2	2 2	2 2	2 2	2 2	2 2
227	Riz Local	admixed-indica	O. sativa	a7983b03.0	_	_	_	_	_	8	2 2	2 2	2 2	2 2	2 2	2 2	2 2	2 2	2 2	2 2	2 2	2 2	2 2	0 0	2 2	2 2	2 2	2 2	1 1	1 1	2 2	1 1	1 1	1 1	1 1	1 1	1 1	1 1	1 1	1 2	1 1	1 1	0 0	1 1	1 1	1 1	0 0	0 0	1 1
228	CA 902/B/2/1	aus	O. sativa	195567bf.0	_	_	_	_	_	9	1 1	1 1	1 1	1 1	1 2	2 2	1 1	1 1	1 1	2 2	1 1	1 1	1 1	1 1	1 1	2 2	1 1	2 2	1 1	1 1	2 2	1 1	1 1	1 1	1 1	1 1	1 1	1 1	1 1	1 2	1 1	1 1	0 0	1 1	1 1	1 1	1 1	1 1	1 1
230	NSFTV230	temperate-japonica	O. sativa	0ede42bd.0	_	_	_	_	_	1	2 2	2 2	2 2	2 2	2 2	2 2	2 2	2 2	2 2	2 2	2 2	2 2	2 2	2 2	2 2	2 2	2 2	2 2	2 2	2 2	2 2	2 2	2 2	2 2	2 2	2 2	2 2	2 2	2 2	2 2	2 2	2 2	2 2	2 2	2 2	2 2	2 2	2 2	2 2
231	Hunan Early Dwarf No. 3	indica	O. sativa	49649a00.0	_	_	_	_	_	3	2 2	2 2	2 2	2 2	2 2	2 2	2 2	2 2	2 2	2 2	2 2	2 2	2 2	0 0	2 2	2 2	2 2	2 2	2 2	2 2	2 2	2 2	2 2	2 2	2 2	2 2	2 2	2 2	2 2	2 2	2 2	2 2	2 2	2 2	2 2	2 2	2 2	2 2	2 2
232	Shangyu 394	temperate-japonica	O. sativa	c528bce0.0	_	_	_	_	_	1	2 2	2 2	2 2	2 2	2 2	2 2	2 2	2 2	2 2	2 2	2 2	2 2	2 2	2 2	2 2	2 2	2 2	2 2	2 2	2 2	2 2	2 2	2 2	2 2	2 2	2 2	2 2	2 2	2 2	2 2	2 2	0 0	2 2	2 2	2 2	2 2	2 2	2 2	2 2
233	Sung Liao 2	temperate-japonica	O. sativa	ca615802.0	_	_	_	_	_	5	2 2	2 2	2 2	2 2	2 2	2 2	2 2	2 2	2 2	2 2	2 2	2 2	2 2	2 2	2 2	2 2	2 2	2 2	2 2	2 2	2 2	2 2	2 2	2 2	2 2	2 2	2 2	2 2	2 2	2 2	2 2	2 2	2 2	2 2	2 2	2 2	2 2	2 2	2 2
234	Aijiaonante	indica	O. sativa	32ca1759.0	_	_	_	_	_	4	0 0	2 2	2 2	2 2	2 2	2 2	2 2	2 2	2 2	2 2	1 1	1 1	1 1	2 2	1 1	2 2	1 1	2 2	1 1	2 2	2 2	2 2	2 2	2 2	2 2	2 2	2 2	2 2	2 2	2 2	2 2	2 2	2 2	2 2	2 2	2 2	2 2	2 2	2 2
235	Sze Guen Zim	indica	O. sativa	13ae4f27.0	_	_	_	_	_	4	2 2	2 2	2 2	2 2	2 2	2 2	2 2	2 2	2 2	2 2	1 1	1 1	1 1	1 1	1 1	2 2	1 1	2 2	1 1	2 2	2 2	2 2	2 2	2 2	2 2	2 2	2 2	2 2	2 2	2 2	2 2	2 2	2 2	2 2	2 2	2 2	2 2	2 2	2 2
236	WC 521	admixed-japonica	O. sativa	eb17cda6.0	_	_	_	_	_	5	2 2	2 2	2 2	2 2	2 2	2 2	2 2	2 2	2 2	2 2	2 2	2 2	2 2	2 2	2 2	2 2	2 2	2 2	2 2	2 2	2 2	2 2	2 2	2 2	2 2	2 2	2 2	2 2	2 2	2 2	2 2	1 1	2 2	2 2	2 2	2 2	2 2	2 2	2 2
237	Estrela	admixed-japonica	O. sativa	dc2cf39b.0	_	_	_	_	_	3	2 2	2 2	2 2	2 2	2 2	2 2	1 2	2 2	2 2	2 2	2 2	2 2	2 2	2 2	2 2	2 2	2 2	2 2	2 2	2 2	2 2	2 2	2 2	2 2	2 2	2 2	2 2	2 2	2 2	2 2	2 2	2 2	2 2	2 2	2 2	2 2	2 2	2 2	2 2
238	WAB 56-104	tropical-japonica	O. sativa	9b36ce98.0	_	_	_	_	_	3	2 2	2 2	2 2	2 2	2 2	2 2	2 2	2 2	2 2	2 2	2 2	2 2	2 2	2 2	2 2	2 2	2 2	2 2	2 2	2 2	2 2	2 2	2 2	2 2	2 2	2 2	2 2	2 2	2 2	2 2	0 0	2 2	2 2	2 2	2 2	0 0	2 2	2 2	2 2
239	WAB 502-13-4-1	tropical-japonica	O. sativa	523d5ec4.0	_	_	_	_	_	3	2 2	2 2	2 2	2 2	2 2	2 2	2 2	2 2	2 2	2 2	2 2	2 2	2 2	2 2	2 2	2 2	2 2	2 2	2 2	2 2	2 2	2 2	2 2	2 2	2 2	2 2	2 2	2 2	2 2	2 2	2 2	2 2	2 2	2 2	2 2	2 2	2 2	2 2	2 2
240	WAB 501-11-5-1	tropical-japonica	O. sativa	6f263bd1.0	_	_	_	_	_	3	2 2	2 2	2 2	2 2	2 2	2 2	2 2	2 2	2 2	2 2	2 2	2 2	2 2	2 2	2 2	2 2	2 2	2 2	2 2	2 2	2 2	2 2	2 2	2 2	2 2	2 2	2 2	2 2	2 2	2 2	2 2	2 2	2 2	2 2	2 2	2 2	2 2	2 2	2 2
241	ECIA76-S89-1	indica	O. sativa	2a7724c1.0	_	_	_	_	_	4	2 2	2 2	2 2	2 2	2 2	2 2	2 2	2 2	2 2	2 2	1 1	1 1	1 1	1 1	1 1	2 2	1 1	2 2	1 1	2 2	2 2	2 2	2 2	2 2	2 2	2 2	2 2	2 2	2 2	2 2	2 2	2 2	2 2	2 2	2 2	2 2	2 2	2 2	2 2
242	27	tropical-japonica	O. sativa	b21f7528.0	_	_	_	_	_	3	2 2	2 2	2 2	2 2	2 2	2 2	2 2	2 2	2 2	2 2	2 2	2 2	2 2	2 2	2 2	2 2	2 2	2 2	2 2	2 2	2 2	2 2	2 2	2 2	2 2	2 2	2 2	2 2	2 2	2 2	2 2	2 2	1 1	2 2	1 1	2 2	2 2	2 2	2 2
243	Tropical Rice	temperate-japonica	O. sativa	44aeff79.0	_	_	_	_	_	1	2 2	2 2	2 2	2 2	2 2	2 2	2 2	2 2	2 2	2 2	2 2	2 2	2 2	2 2	2 2	2 2	2 2	2 2	2 2	2 2	2 2	2 2	2 2	2 2	2 2	2 2	2 2	2 2	2 2	2 2	2 2	2 2	1 1	0 0	1 1	2 2	2 2	2 2	2 2
244	Arabi	admixed-japonica	O. sativa	5efe8622.0	_	_	_	_	_	3	1 2	2 2	2 2	2 2	2 2	2 2	2 2	2 2	2 2	2 2	2 2	2 2	2 2	2 2	2 2	2 2	2 2	2 2	2 2	2 2	2 2	2 2	2 2	2 2	2 2	2 2	2 2	2 2	2 2	2 2	2 2	2 2	2 2	2 2	2 2	2 2	2 2	2 2	2 2
245	Sab Ini	temperate-japonica	O. sativa	8a41a10a.0	_	_	_	_	_	3	2 2	2 2	2 2	2 2	2 2	2 2	2 2	2 2	2 2	2 2	2 2	2 2	2 2	1 1	2 2	2 2	2 2	2 2	2 2	2 2	2 2	0 0	2 2	2 2	2 2	2 2	2 2	2 2	2 2	2 2	2 2	2 2	2 2	2 2	2 2	2 2	2 2	2 2	2 2
246	Saraya	aus	O. sativa	e0815776.0	_	_	_	_	_	6	1 1	1 1	1 1	1 1	1 2	2 2	1 1	1 1	1 1	2 2	1 1	1 1	1 1	1 1	1 1	2 2	1 1	2 2	1 1	1 1	2 2	2 2	2 2	2 2	2 2	2 2	1 2	2 2	2 2	2 2	2 2	2 2	2 2	2 2	2 2	2 2	2 2	2 2	2 2
247	Desvauxii	temperate-japonica	O. sativa	de7ac7bf.0	_	_	_	_	_	1	2 2	1 1	0 0	1 1	2 2	1 2	2 2	2 2	2 2	2 2	2 2	1 2	2 2	2 2	2 2	2 2	2 2	2 2	2 2	2 2	2 2	2 2	2 2	2 2	2 2	2 2	2 2	2 2	0 0	2 2	2 2	2 2	2 2	2 2	2 2	2 2	2 2	2 2	2 2
248	Caucasica	temperate-japonica	O. sativa	9b37187d.0	_	_	_	_	_	1	2 2	2 2	2 2	2 2	2 2	2 2	2 2	2 2	2 2	2 2	2 2	2 2	2 2	2 2	2 2	2 2	2 2	2 2	2 2	2 2	2 2	2 2	2 2	2 2	2 2	2 2	2 2	2 2	2 2	2 2	2 2	2 2	2 2	2 2	2 2	2 2	2 2	2 2	2 2
249	Pirinae 69	temperate-japonica	O. sativa	87621330	_	_	_	_	_	3	2 2	2 2	2 2	2 2	2 2	2 2	2 2	2 2	2 2	2 2	2 2	2 2	2 2	2 2	2 2	2 2	2 2	0 0	2 2	2 2	2 2	2 2	2 2	2 2	2 2	2 2	2 2	2 2	2 2	2 2	2 2	2 2	2 2	2 2	2 2	2 2	2 2	2 2	2 2
250	Bulgare	temperate-japonica	O. sativa	88e1f162.0	_	_	_	_	_	5	2 2	2 2	2 2	2 2	2 2	2 2	2 2	2 2	2 2	2 2	2 2	2 2	2 2	2 2	2 2	2 2	2 2	2 2	2 2	2 2	2 2	2 2	2 2	2 2	2 2	2 2	2 2	2 2	2 2	1 1	2 2	2 2	1 1	2 2	1 1	1 1	1 1	1 1	1 1
251	H256-76-1-1-1	tropical-japonica	O. sativa	f25ad349.0	_	_	_	_	_	3	2 2	2 2	2 2	2 2	2 2	2 2	2 2	2 2	2 2	2 2	2 2	2 2	2 2	2 2	2 2	2 2	2 2	2 2	2 2	2 2	2 2	2 2	2 2	2 2	2 2	2 2	2 2	2 2	2 2	2 2	2 2	2 2	2 2	2 2	2 2	2 2	2 2	2 2	2 2
252	Djimoron	indica	O. sativa	56f5103e.0	_	_	_	_	_	6	1 1	1 1	1 1	1 1	1 2	2 2	1 1	1 1	1 1	2 2	1 1	1 1	1 1	1 1	1 1	2 2	1 1	2 2	2 2	2 2	2 2	2 2	2 2	2 2	2 2	2 2	2 2	2 2	2 2	2 2	2 2	2 2	2 2	2 2	2 2	2 2	2 2	2 2	2 2
253	Guineandao	admixed-japonica	O. sativa	1911c363.0	_	_	_	_	_	3	2 2	2 2	2 2	2 2	2 2	2 2	2 2	2 2	2 2	2 2	2 2	2 2	2 2	2 2	2 2	2 2	2 2	2 2	1 2	2 2	0 0	2 2	2 2	2 2	2 2	2 2	2 2	2 2	0 0	0 0	2 2	2 2	1 1	1 2	1 2	2 2	2 2	2 2	2 2
255	Pai Hok Glutinous	indica	O. sativa	3fb62843.0	_	_	_	_	_	9	1 1	1 1	1 1	1 1	1 2	2 2	1 1	1 1	1 1	2 2	1 1	1 1	1 1	1 1	1 1	2 2	1 1	2 2	1 1	1 1	2 2	1 1	1 1	1 1	0 0	2 2	2 2	1 1	1 1	1 1	2 2	2 2	1 1	2 2	1 1	2 2	1 1	2 2	1 1
256	Romanica	temperate-japonica	O. sativa	0be20a08.0	_	_	_	_	_	3	2 2	2 2	2 2	2 2	2 2	2 2	2 2	2 2	2 2	2 2	2 2	2 2	2 2	2 2	2 2	2 2	2 2	2 2	2 2	2 2	2 2	2 2	2 2	2 2	2 2	2 2	0 0	2 2	2 2	2 2	2 2	2 2	2 2	2 2	2 2	2 2	2 2	2 2	2 2
257	Agusita	temperate-japonica	O. sativa	cb9c18df.0	_	_	_	_	_	1	2 2	2 2	2 2	2 2	2 2	2 2	2 2	2 2	2 2	2 2	2 2	2 2	2 2	0 0	2 2	2 2	2 2	2 2	2 2	2 2	2 2	2 2	2 2	2 2	2 2	2 2	2 2	2 2	2 2	2 2	2 2	2 2	2 2	2 2	2 2	2 2	2 2	2 2	2 2
258	Tia Bura	tropical-japonica	O. sativa	60c362f1.0	_	_	_	_	_	1	2 2	2 2	2 2	2 2	2 2	2 2	2 2	2 2	2 2	2 2	2 2	2 2	2 2	2 2	2 2	2 2	2 2	2 2	2 2	2 2	2 2	2 2	2 2	2 2	2 2	2 2	2 2	2 2	2 2	2 2	2 2	2 2	2 2	2 2	2 2	2 2	2 2	2 2	2 2
259	Sadri Tor Misri	admixed-indica	O. sativa	fe70ec33.0	_	_	_	_	_	8	2 2	2 2	2 2	2 2	2 2	2 2	2 2	2 2	2 2	2 2	2 2	2 2	2 2	2 2	2 2	2 2	2 2	2 2	1 1	1 1	2 2	1 1	1 1	1 1	1 1	1 1	1 1	1 1	1 1	1 2	1 1	1 1	0 0	1 1	1 1	1 1	1 1	1 1	1 1
260	NSFTV260	aromatic	O. sativa	bfa16661.0	_	_	_	_	_	1	2 2	2 2	2 2	2 2	2 2	1 2	2 2	2 2	2 2	2 2	2 2	2 2	2 2	2 2	2 2	2 2	2 2	2 2	2 2	2 2	1 2	2 2	1 2	2 2	2 2	2 2	2 2	2 2	0 0	2 2	2 2	2 2	2 2	2 2	2 2	2 2	2 2	2 2	2 2
261	Shim Balte	aus	O. sativa	ceb798a3.0	_	_	_	_	_	8	2 2	2 2	2 2	2 2	2 2	2 2	2 2	2 2	2 2	2 2	2 2	1 1	1 1	1 1	1 1	2 2	1 1	2 2	1 1	1 1	2 2	1 1	1 1	1 1	1 1	1 1	1 1	1 1	1 1	0 0	1 1	1 1	0 0	1 1	1 1	1 1	1 1	1 1	1 1
262	Halwa Gose Red	aus	O. sativa	f30e146b.0	_	_	_	_	_	9	1 1	1 1	1 1	1 1	1 1	2 2	1 1	1 1	1 1	2 2	1 1	1 1	1 1	1 1	1 1	2 2	1 1	2 2	1 1	1 1	2 2	1 1	1 1	1 1	1 1	1 1	1 1	1 1	1 1	1 2	1 1	1 1	0 0	1 1	1 1	1 1	1 1	0 0	1 1
263	Maratelli	temperate-japonica	O. sativa	c7d2513e.0	_	_	_	_	_	1	2 2	2 2	2 2	2 2	2 2	2 2	2 2	2 2	2 2	2 2	2 2	2 2	2 2	2 2	2 2	2 2	2 2	2 2	2 2	2 2	2 2	2 2	2 2	2 2	2 2	2 2	2 2	2 2	2 2	2 2	2 2	2 2	2 2	2 2	2 2	2 2	2 2	2 2	2 2
264	Baldo	admixed-japonica	O. sativa	f2f12364.0	_	_	_	_	_	1	2 2	2 2	2 2	2 2	2 2	2 2	2 2	2 2	2 2	2 2	2 2	2 2	2 2	2 2	2 2	2 2	2 2	2 2	2 2	2 2	2 2	2 2	2 2	2 2	2 2	2 2	2 2	2 2	2 2	2 2	2 2	2 2	2 2	2 2	2 2	2 2	2 2	2 2	2 2
265	Vialone	admixed-japonica	O. sativa	544f48c0.0	_	_	_	_	_	3	2 2	2 2	2 2	2 2	2 2	2 2	2 2	2 2	0 0	2 2	2 2	2 2	2 2	2 2	2 2	2 2	2 2	2 2	2 2	2 2	2 2	2 2	2 2	0 0	0 0	2 2	2 2	1 1	2 2	2 2	2 2	0 0	2 2	2 2	2 2	0 0	2 2	2 2	2 2
266	Hiderisirazu	admixed-japonica	O. sativa	f7da2506.0	_	_	_	_	_	1	2 2	1 1	1 1	1 1	2 2	0 0	2 2	2 2	2 2	2 2	2 2	2 2	2 2	2 2	2 2	2 2	2 2	2 2	2 2	2 2	2 2	2 2	2 2	2 2	2 2	2 2	2 2	2 2	2 2	2 2	2 2	2 2	2 2	2 2	2 2	2 2	2 2	2 2	2 2
267	Hatsunishiki	temperate-japonica	O. sativa	aceb3352.0	_	_	_	_	_	1	2 2	2 2	2 2	2 2	2 2	2 2	2 2	2 2	2 2	2 2	2 2	2 2	2 2	2 2	2 2	2 2	2 2	2 2	2 2	2 2	2 2	2 2	2 2	2 2	2 2	2 2	2 2	2 2	2 2	2 2	2 2	2 2	2 2	2 2	2 2	2 2	2 2	2 2	2 2
268	Vavilovi	temperate-japonica	O. sativa	b49ad0db.0	_	_	_	_	_	1	2 2	2 2	2 2	2 2	2 2	2 2	2 2	2 2	2 2	2 2	2 2	2 2	2 2	2 2	2 2	2 2	2 2	2 2	2 2	2 2	2 2	2 2	2 2	2 2	2 2	2 2	2 2	2 2	2 2	2 2	2 2	2 2	1 1	2 2	1 1	2 2	2 2	2 2	2 2
269	Sundensis	indica	O. sativa	092f15e7.0	_	_	_	_	_	6	1 1	1 1	1 1	1 1	1 2	2 2	1 1	1 1	1 1	2 2	1 1	1 1	1 1	1 1	1 1	2 2	1 1	2 2	2 2	2 2	2 2	2 2	2 2	2 2	2 2	2 2	2 2	2 2	2 2	2 2	2 2	2 2	2 2	2 2	2 2	2 2	2 2	2 2	2 2
270	Osogovka	temperate-japonica	O. sativa	6815ec6d.0	_	_	_	_	_	1	2 2	2 2	2 2	2 2	2 2	2 2	2 2	2 2	2 2	2 2	2 2	2 2	2 2	2 2	2 2	2 2	2 2	2 2	2 2	2 2	2 2	2 2	2 2	2 2	2 2	2 2	2 2	2 2	2 2	2 2	2 2	2 2	2 2	2 2	2 2	2 2	2 2	2 2	2 2
271	M. Blatec	temperate-japonica	O. sativa	b67fd5f6.0	_	_	_	_	_	1	2 2	2 2	2 2	2 2	2 2	2 2	2 2	2 2	2 2	2 2	2 2	2 2	2 2	2 2	2 2	2 2	2 2	2 2	2 2	2 2	2 2	2 2	2 2	2 2	2 2	2 2	2 2	2 2	2 2	2 2	0 0	2 2	2 2	2 2	2 2	2 2	2 2	2 2	2 2
272	923	admixed	O. sativa	c7301040.0	_	_	_	_	_	3	2 2	2 2	2 2	2 2	2 2	2 2	1 2	2 2	2 2	2 2	2 2	2 2	2 2	2 2	2 2	2 2	2 2	2 2	2 2	2 2	2 2	0 0	2 2	2 2	2 2	2 2	2 2	2 2	0 0	2 2	2 2	2 2	1 1	2 2	1 1	2 2	2 2	2 2	2 2
273	Varyla	tropical-japonica	O. sativa	493f2b7e.0	_	_	_	_	_	1	2 2	1 1	0 0	1 1	2 2	0 0	2 2	2 2	2 2	2 2	2 2	2 2	2 2	2 2	2 2	2 2	2 2	2 2	2 2	2 2	2 2	0 0	2 2	2 2	2 2	2 2	2 2	2 2	2 2	2 2	2 2	2 2	2 2	2 2	2 2	2 2	2 2	2 2	2 2
274	Padi Pagalong	tropical-japonica	O. sativa	7dba928e.0	_	_	_	_	_	3	2 2	2 2	2 2	2 2	2 2	2 2	2 2	2 2	2 2	2 2	2 2	2 2	2 2	2 2	2 2	2 2	2 2	2 2	2 2	2 2	2 2	2 2	2 2	2 2	2 2	2 2	2 2	2 2	2 2	2 2	2 2	2 2	2 2	2 2	2 2	2 2	2 2	2 2	2 2
275	Sri Malaysia Dua	temperate-japonica	O. sativa	07dac217.0	_	_	_	_	_	1	2 2	2 2	2 2	2 2	2 2	2 2	2 2	2 2	2 2	2 2	2 2	2 2	2 2	2 2	2 2	2 2	2 2	2 2	2 2	2 2	2 2	2 2	2 2	2 2	2 2	2 2	2 2	2 2	2 2	2 2	2 2	2 2	2 2	1 2	2 2	2 2	2 2	2 2	2 2
276	Kaukau	aus	O. sativa	fc26ce23.0	_	_	_	_	_	6	0 0	1 1	1 1	1 1	1 2	2 2	1 1	2 2	2 2	2 2	2 2	2 2	2 2	0 0	2 2	2 2	2 2	2 2	2 2	2 2	2 2	2 2	2 2	2 2	2 2	2 2	2 2	2 2	2 2	2 2	2 2	2 2	2 2	2 2	2 2	2 2	2 2	2 2	2 2
277	Gambiaka Sebela	temperate-japonica	O. sativa	1516d75f.0	_	_	_	_	_	1	1 2	2 2	2 2	2 2	2 2	2 2	2 2	2 2	2 2	2 2	2 2	2 2	2 2	2 2	2 2	2 2	2 2	2 2	2 2	2 2	2 2	2 2	2 2	2 2	2 2	2 2	2 2	2 2	0 0	2 2	2 2	2 2	2 2	2 2	2 2	2 2	2 2	2 2	2 2
278	C1-6-5-3	admixed	O. sativa	17627a92.0	_	_	_	_	_	1	2 2	2 2	2 2	2 2	2 2	2 2	2 2	2 2	2 2	2 2	2 2	2 2	2 2	2 2	2 2	2 2	2 2	2 2	2 2	2 2	1 2	2 2	2 2	2 2	2 2	2 2	2 2	2 2	2 2	2 2	2 2	2 2	2 2	2 2	2 2	2 2	2 2	2 2	2 2
279	Kon Suito	admixed	O. sativa	642238d9.0	_	_	_	_	_	1	1 1	1 2	1 2	1 2	1 2	2 2	1 2	1 2	0 0	2 2	1 2	1 2	0 0	0 0	1 2	2 2	2 2	2 2	1 2	2 2	2 2	2 2	2 2	2 2	2 2	2 2	2 2	2 2	2 2	2 2	2 2	0 0	2 2	2 2	2 2	2 2	2 2	2 2	2 2
280	Saku	tropical-japonica	O. sativa	58d5bdc3.0	_	_	_	_	_	5	2 2	2 2	2 2	2 2	2 2	2 2	2 2	2 2	2 2	2 2	2 2	2 2	2 2	2 2	2 2	2 2	2 2	2 2	2 2	2 2	2 2	2 2	2 2	2 2	2 2	2 2	2 2	2 2	0 0	2 2	2 2	2 2	2 2	2 2	2 2	2 2	2 2	2 2	2 2
281	Patna	admixed-japonica	O. sativa	85959164	_	_	_	_	_	3	2 2	2 2	2 2	2 2	2 2	2 2	2 2	2 2	1 2	2 2	2 2	0 0	0 0	2 2	2 2	2 2	2 2	2 2	2 2	2 2	2 2	0 0	2 2	0 0	0 0	2 2	2 2	2 2	2 2	0 0	1 1	2 2	2 2	1 2	2 2	0 0	2 2	2 2	1 2
282	Triomphe Du Maroc	temperate-japonica	O. sativa	5aa7968d.0	_	_	_	_	_	1	2 2	2 2	2 2	2 2	2 2	2 2	2 2	2 2	2 2	2 2	2 2	2 2	2 2	2 2	2 2	2 2	2 2	2 2	2 2	2 2	2 2	2 2	2 2	2 2	2 2	2 2	2 2	2 2	2 2	2 2	2 2	2 2	2 2	2 2	2 2	2 2	2 2	2 2	2 2
283	Chibica	temperate-japonica	O. sativa	6b37cb3d.0	_	_	_	_	_	1	2 2	2 2	2 2	2 2	2 2	2 2	2 2	2 2	2 2	2 2	2 2	2 2	2 2	2 2	2 2	2 2	2 2	2 2	2 2	2 2	2 2	2 2	2 2	2 2	2 2	2 2	2 2	2 2	2 2	2 2	2 2	2 2	2 2	2 2	2 2	2 2	2 2	2 2	2 2
284	IR-44595	indica	O. sativa	a32e0586.0	_	_	_	_	_	4	0 0	2 2	2 2	2 2	2 2	2 2	2 2	2 2	2 2	2 2	1 1	1 1	1 1	2 2	1 1	2 2	1 1	2 2	1 1	2 2	2 2	2 2	2 2	2 2	2 2	2 2	2 2	2 2	2 2	2 2	2 2	2 2	2 2	2 2	2 2	2 2	2 2	2 2	2 2
285	Tox 782-20-1	tropical-japonica	O. sativa	9baa653c.0	_	_	_	_	_	5	0 0	2 2	2 2	2 2	2 2	2 2	2 2	2 2	2 2	2 2	2 2	2 2	2 2	2 2	2 2	2 2	2 2	2 2	2 2	2 2	2 2	2 2	2 2	2 2	2 2	2 2	2 2	2 2	2 2	2 2	2 2	2 2	2 2	2 2	2 2	2 2	2 2	2 2	2 2
286	IITA 135	tropical-japonica	O. sativa	044639de.0	_	_	_	_	_	3	2 2	2 2	2 2	2 2	2 2	2 2	2 2	2 2	2 2	2 2	2 2	2 2	2 2	2 2	2 2	2 2	2 2	2 2	2 2	2 2	2 2	2 2	2 2	2 2	2 2	2 2	2 2	2 2	2 2	2 2	2 2	2 2	2 2	2 2	2 2	2 2	2 2	2 2	2 2
287	Zerawchanica Karatalski	temperate-japonica	O. sativa	0e787735.0	_	_	_	_	_	1	2 2	2 2	2 2	2 2	2 2	2 2	2 2	2 2	2 2	2 2	2 2	2 2	2 2	2 2	2 2	2 2	2 2	2 2	2 2	2 2	2 2	2 2	2 2	2 2	2 2	2 2	2 2	2 2	2 2	2 2	2 2	2 2	1 1	2 2	1 1	2 2	2 2	2 2	2 2
288	Italica Carolina	temperate-japonica	O. sativa	bc6b0af5.0	_	_	_	_	_	3	2 2	2 2	2 2	2 2	2 2	2 2	2 2	2 2	2 2	2 2	2 2	2 2	2 2	2 2	2 2	2 2	2 2	2 2	2 2	2 2	2 2	2 2	2 2	2 2	2 2	2 2	2 2	2 2	2 2	2 2	2 2	2 2	2 2	2 2	2 2	2 2	2 2	2 2	2 2
289	Lusitano	temperate-japonica	O. sativa	7fc911f7.0	_	_	_	_	_	1	2 2	2 2	2 2	2 2	2 2	2 2	2 2	2 2	2 2	2 2	2 2	2 2	2 2	2 2	2 2	2 2	2 2	2 2	2 2	2 2	2 2	2 2	2 2	2 2	2 2	2 2	2 2	2 2	2 2	2 2	2 2	2 2	2 2	2 2	2 2	2 2	2 2	2 2	2 2
290	Amposta	temperate-japonica	O. sativa	d864377c.0	_	_	_	_	_	1	2 2	2 2	2 2	2 2	2 2	2 2	2 2	2 2	2 2	2 2	2 2	2 2	2 2	2 2	2 2	2 2	2 2	2 2	2 2	2 2	2 2	2 2	2 2	2 2	2 2	2 2	2 2	2 2	2 2	2 2	2 2	2 2	2 2	2 2	2 2	2 2	2 2	2 2	2 2
291	Toploea 70/76	temperate-japonica	O. sativa	b29d3bf4.0	_	_	_	_	_	5	2 2	2 2	2 2	2 2	2 2	2 2	2 2	2 2	2 2	2 2	2 2	2 2	2 2	2 2	2 2	2 2	2 2	0 0	2 2	2 2	2 2	2 2	2 2	2 2	2 2	2 2	2 2	2 2	2 2	2 2	2 2	2 2	2 2	0 0	2 2	2 2	2 2	2 2	2 2
292	Stegaru 65	temperate-japonica	O. sativa	6d9c7d8b.0	_	_	_	_	_	1	2 2	2 2	2 2	2 2	2 2	2 2	2 2	2 2	2 2	2 2	2 2	2 2	2 2	1 1	2 2	2 2	2 2	2 2	2 2	2 2	2 2	2 2	2 2	2 2	2 2	2 2	2 2	2 2	2 2	2 2	2 2	2 2	2 2	2 2	2 2	2 2	2 2	2 2	2 2
293	TOg 7178	admixed-indica	O. sativa	4c188d7c.0	_	_	_	_	_	8	0 0	2 2	2 2	2 2	2 2	2 2	2 2	2 2	2 2	2 2	2 2	2 2	2 2	2 2	2 2	2 2	2 2	0 0	1 1	1 1	2 2	2 2	1 1	1 1	1 1	1 1	1 2	1 1	1 1	1 2	1 1	1 1	0 0	1 1	1 1	1 1	1 1	1 1	1 1
294	SL 22-613	indica	O. sativa	9a60fd42.0	_	_	_	_	_	8	2 2	2 2	2 2	2 2	2 2	2 2	2 2	2 2	2 2	2 2	1 1	1 1	1 1	1 1	1 1	2 2	1 1	0 0	1 1	1 1	2 2	1 1	1 1	1 1	1 1	2 2	2 2	1 1	1 1	1 1	2 2	2 2	1 1	2 2	1 1	0 0	1 1	2 2	1 1
295	Bombilla	temperate-japonica	O. sativa	e8c621e8.0	_	_	_	_	_	3	2 2	2 2	2 2	2 2	2 2	2 2	2 2	2 2	2 2	2 2	2 2	2 2	2 2	2 2	2 2	2 2	2 2	2 2	2 2	2 2	2 2	2 2	2 2	2 2	2 2	1 2	2 2	2 2	2 2	2 2	2 2	2 2	2 2	2 2	2 2	2 2	2 2	2 2	2 2
296	Dosel	temperate-japonica	O. sativa	2b81cf74.0	_	_	_	_	_	1	2 2	2 2	2 2	2 2	2 2	2 2	2 2	2 2	2 2	2 2	2 2	2 2	2 2	0 0	2 2	2 2	2 2	2 2	2 2	2 2	1 1	2 2	2 2	2 2	2 2	2 2	2 2	2 2	2 2	2 2	2 2	2 2	2 2	2 2	2 2	2 2	2 2	2 2	2 2
297	Bahia	temperate-japonica	O. sativa	5ae0bd70.0	_	_	_	_	_	1	2 2	2 2	2 2	2 2	2 2	2 2	2 2	2 2	2 2	2 2	2 2	2 2	2 2	2 2	2 2	2 2	2 2	2 2	2 2	2 2	2 2	2 2	2 2	2 2	2 2	2 2	2 2	2 2	2 2	2 2	2 2	2 2	2 2	2 2	2 2	2 2	2 2	2 2	2 2
299	SML 242	indica	O. sativa	07f246bb.0	_	_	_	_	_	4	2 2	2 2	2 2	2 2	2 2	2 2	2 2	2 2	2 2	2 2	1 1	1 1	1 1	2 2	1 1	2 2	1 1	2 2	1 1	2 2	2 2	2 2	2 2	2 2	2 2	2 2	2 2	2 2	2 2	2 2	2 2	2 2	2 2	2 2	2 2	2 2	2 2	2 2	2 2
300	Sml Kapuri	temperate-japonica	O. sativa	16d7e397.0	_	_	_	_	_	1	2 2	2 2	2 2	2 2	2 2	2 2	2 2	2 2	2 2	2 2	2 2	2 2	2 2	2 2	2 2	2 2	2 2	2 2	2 2	2 2	2 2	2 2	2 2	2 2	2 2	2 2	2 2	2 2	2 2	2 2	2 2	2 2	2 2	2 2	2 2	2 2	2 2	2 2	2 2
301	Melanotrix	temperate-japonica	O. sativa	86556239	_	_	_	_	_	1	0 0	2 2	2 2	2 2	2 2	2 2	2 2	2 2	2 2	2 2	2 2	2 2	2 2	2 2	2 2	2 2	2 2	2 2	2 2	2 2	2 2	2 2	2 2	2 2	2 2	2 2	2 2	2 2	2 2	2 2	2 2	2 2	2 2	2 2	2 2	2 2	2 2	2 2	2 2
302	WIR 3039	temperate-japonica	O. sativa	234e0df9.0	_	_	_	_	_	1	2 2	2 2	2 2	2 2	2 2	2 2	2 2	2 2	2 2	2 2	2 2	2 2	0 0	2 2	2 2	2 2	2 2	2 2	2 2	2 2	2 2	0 0	2 2	2 2	2 2	2 2	2 2	2 2	2 2	2 2	2 2	2 2	2 2	2 2	2 2	0 0	2 2	2 2	2 2
303	Kihogo	temperate-japonica	O. sativa	73c4fdfb.0	_	_	_	_	_	1	2 2	2 2	2 2	2 2	2 2	2 2	2 2	2 2	2 2	2 2	2 2	2 2	2 2	2 2	2 2	2 2	2 2	2 2	2 2	2 2	2 2	2 2	2 2	2 2	2 2	2 2	2 2	2 2	2 2	2 2	2 2	2 2	2 2	2 2	2 2	2 2	2 2	2 2	2 2
304	519	indica	O. sativa	773e969e.0	_	_	_	_	_	9	1 1	1 1	1 1	1 1	1 2	2 2	1 1	1 1	1 1	2 2	1 1	1 1	1 1	1 1	1 1	2 2	1 1	2 2	1 1	1 1	2 2	1 1	1 1	1 1	1 1	2 2	2 2	1 1	1 1	1 1	1 1	1 1	0 0	1 1	0 0	1 1	1 1	0 0	1 1
305	Doble Carolina Rinaldo Barsani	admixed-japonica	O. sativa	8288d278.0	_	_	_	_	_	1	2 2	2 2	2 2	2 2	2 2	2 2	2 2	2 2	2 2	2 2	2 2	2 2	2 2	2 2	2 2	2 2	2 2	2 2	2 2	2 2	2 2	2 2	2 2	2 2	2 2	2 2	2 2	2 2	2 2	2 2	2 2	2 2	2 2	2 2	2 2	2 2	2 2	2 2	2 2
306	WIR 3764	temperate-japonica	O. sativa	2c583eed.0	_	_	_	_	_	3	2 2	2 2	2 2	2 2	2 2	2 2	2 2	2 2	2 2	2 2	2 2	2 2	2 2	2 2	2 2	2 2	2 2	2 2	2 2	2 2	2 2	2 2	2 2	2 2	2 2	2 2	2 2	2 2	2 2	2 2	2 2	2 2	2 2	2 2	2 2	2 2	2 2	2 2	2 2
307	Uzbekskij 2	temperate-japonica	O. sativa	c0d6eca3.0	_	_	_	_	_	1	2 2	2 2	2 2	2 2	2 2	2 2	2 2	2 2	2 2	2 2	2 2	1 2	2 2	2 2	1 2	2 2	2 2	2 2	2 2	2 2	2 2	2 2	1 2	0 0	2 2	1 2	2 2	2 2	2 2	2 2	2 2	2 2	2 2	0 0	2 2	0 0	2 2	2 2	2 2
308	Llanero 501	tropical-japonica	O. sativa	593def74.0	_	_	_	_	_	3	2 2	2 2	2 2	2 2	2 2	2 2	2 2	2 2	2 2	2 2	2 2	2 2	2 2	2 2	2 2	2 2	2 2	2 2	2 2	2 2	2 2	2 2	2 2	2 2	2 2	2 2	2 2	2 2	2 2	2 2	2 2	2 2	2 2	2 2	2 2	2 2	2 2	2 2	2 2
309	Manzano	tropical-japonica	O. sativa	a0a3d697.0	_	_	_	_	_	3	2 2	2 2	2 2	2 2	2 2	2 2	2 2	2 2	2 2	2 2	2 2	2 2	2 2	2 2	2 2	2 2	2 2	2 2	2 2	2 2	2 2	2 2	2 2	2 2	2 2	2 2	2 2	2 2	2 2	2 2	2 2	2 2	1 1	2 2	1 1	2 2	2 2	2 2	2 2
310	R 101	tropical-japonica	O. sativa	fbae20bd.0	_	_	_	_	_	1	2 2	2 2	2 2	2 2	2 2	2 2	2 2	2 2	2 2	2 2	2 2	2 2	2 2	2 2	2 2	2 2	2 2	2 2	2 2	2 2	2 2	2 2	2 2	2 2	2 2	2 2	2 2	2 2	2 2	2 2	2 2	2 2	2 2	2 2	2 2	2 2	2 2	2 2	2 2
311	56-122-23	temperate-japonica	O. sativa	137628a5.0	_	_	_	_	_	1	2 2	2 2	2 2	2 2	2 2	2 2	2 2	2 2	2 2	2 2	2 2	2 2	2 2	2 2	2 2	2 2	2 2	2 2	2 2	2 2	2 2	2 2	2 2	2 2	2 2	2 2	2 2	2 2	2 2	2 2	2 2	2 2	2 2	2 2	2 2	2 2	2 2	2 2	2 2
313	BR24	indica	O. sativa	872ec0b4.0	_	_	_	_	_	4	2 2	2 2	2 2	2 2	2 2	2 2	2 2	2 2	2 2	2 2	1 1	1 1	1 1	2 2	1 1	2 2	1 1	2 2	1 1	2 2	2 2	2 2	2 2	2 2	2 2	2 2	2 2	2 2	2 2	2 2	2 2	2 2	2 2	2 2	2 2	2 2	2 2	2 2	2 2
314	CTG 1516	aus	O. sativa	ea28671d.0	_	_	_	_	_	9	1 1	1 1	1 1	1 1	1 1	2 2	1 1	1 1	1 1	2 2	1 1	1 1	1 1	1 1	1 1	2 2	1 1	2 2	1 1	1 1	1 2	1 1	1 1	1 1	1 1	1 1	1 1	1 1	1 1	0 0	1 1	1 1	0 0	1 1	1 1	1 1	1 1	1 1	1 1
315	Dawebyan	indica	O. sativa	74c9fbbc.0	_	_	_	_	_	8	0 0	2 2	2 2	2 2	1 2	2 2	1 1	1 2	1 1	2 2	1 1	1 1	1 1	1 1	1 1	2 2	1 1	2 2	2 2	1 1	2 2	1 1	1 1	1 1	0 0	2 2	2 2	1 1	1 1	1 1	2 2	2 2	1 1	2 2	1 1	2 2	1 1	2 2	1 1
316	DD 62	aus	O. sativa	b828b757.0	_	_	_	_	_	9	1 1	1 1	1 1	1 1	1 1	2 2	1 1	1 1	1 1	2 2	1 1	1 1	1 1	1 1	1 1	2 2	1 1	2 2	1 1	1 1	2 2	1 1	1 1	1 1	1 1	1 1	1 1	1 1	1 1	0 0	1 1	1 1	1 2	1 1	1 2	1 1	1 1	0 0	1 1
317	DJ 123	aus	O. sativa	b956dfb5.0	_	_	_	_	_	9	1 1	1 1	1 1	1 1	1 1	2 2	1 1	1 1	1 1	2 2	1 1	1 1	1 1	1 1	1 1	2 2	1 1	2 2	1 1	1 1	2 2	1 1	1 1	1 1	1 1	1 1	1 1	1 1	1 1	1 2	1 1	1 1	1 2	1 1	1 1	1 1	1 1	1 1	1 1
318	DJ 24	aus	O. sativa	3eb8fab5.0	_	_	_	_	_	9	1 1	1 1	1 1	1 1	1 1	2 2	1 1	1 1	1 1	2 2	1 1	1 1	1 1	1 1	1 1	2 2	1 1	2 2	1 1	1 1	2 2	1 1	1 1	1 1	1 1	1 1	1 1	1 1	0 0	0 0	1 1	1 1	0 0	1 1	0 0	1 1	1 1	1 1	1 1
319	DK 12	aus	O. sativa	c7aeb39f.0	_	_	_	_	_	9	1 1	1 1	1 1	1 1	1 1	2 2	1 1	1 1	1 1	2 2	1 1	1 1	1 1	1 1	1 1	2 2	1 1	2 2	1 1	1 1	2 2	1 1	1 1	1 1	1 1	1 1	1 1	1 1	1 1	1 2	1 1	1 1	1 2	1 1	1 1	1 1	1 1	1 1	1 1
320	DM 43	aus	O. sativa	cf44b628.0	_	_	_	_	_	9	1 1	1 1	1 1	1 1	1 2	2 2	1 1	1 1	1 1	2 2	1 1	1 1	1 1	1 1	1 1	2 2	1 1	2 2	1 1	1 1	2 2	1 1	1 1	1 1	1 1	1 1	1 1	1 1	1 1	0 0	1 1	1 1	0 0	1 1	1 1	1 1	1 1	1 1	1 1
321	DM 56	aus	O. sativa	1f6f13c3.0	_	_	_	_	_	9	1 1	1 1	1 1	1 1	0 0	2 2	1 1	1 1	1 1	2 2	1 1	1 1	1 1	1 1	1 1	2 2	1 1	2 2	1 1	1 1	2 2	1 1	1 1	1 1	1 1	1 1	1 1	1 1	1 1	0 0	1 1	1 1	0 0	1 1	1 1	1 1	1 1	1 1	1 1
322	DM 59	aus	O. sativa	72cef953.0	_	_	_	_	_	9	1 1	1 1	1 1	1 1	1 1	2 2	1 1	1 1	1 1	2 2	1 1	1 1	1 1	1 1	1 1	2 2	1 1	2 2	1 1	1 1	2 2	1 1	1 1	1 1	1 1	1 1	1 1	1 1	1 1	1 2	1 1	1 1	0 0	1 1	1 1	1 1	1 1	0 0	1 1
323	DNJ 140	aus	O. sativa	1510e4aa.0	_	_	_	_	_	9	1 1	1 1	1 1	1 1	0 0	2 2	1 1	1 1	1 1	2 2	1 1	1 1	0 0	1 1	1 1	2 2	1 1	2 2	1 1	1 1	2 2	1 1	1 1	1 1	1 1	1 1	1 1	1 1	1 1	0 0	1 1	1 1	1 2	1 1	0 0	1 1	1 1	1 1	1 1
324	DV 123	aus	O. sativa	0defa551.0	_	_	_	_	_	9	1 1	1 1	1 1	1 1	1 2	2 2	1 1	1 1	1 1	2 2	1 1	1 1	1 1	1 1	1 1	2 2	1 1	2 2	1 1	1 1	2 2	1 1	1 1	1 1	1 1	1 1	1 1	1 1	0 0	0 0	1 1	1 1	0 0	1 1	1 1	1 1	1 1	1 1	1 1
325	EMATA A 16-34	indica	O. sativa	d0392fe8.0	_	_	_	_	_	3	2 2	2 2	2 2	2 2	2 2	2 2	2 2	2 2	2 2	2 2	2 2	2 2	2 2	2 2	2 2	2 2	2 2	2 2	2 2	2 2	0 0	2 2	2 2	2 2	2 2	2 2	2 2	2 2	0 0	2 2	2 2	2 2	2 2	2 2	2 2	2 2	2 2	2 2	2 2
326	Ghorbhai	aus	O. sativa	aeed4684.0	_	_	_	_	_	6	1 1	1 1	1 1	1 1	1 2	2 2	1 1	2 2	2 2	2 2	2 2	2 2	2 2	2 2	2 2	2 2	2 2	2 2	2 2	2 2	2 2	2 2	2 2	2 2	2 2	2 2	2 2	2 2	2 2	2 2	2 2	2 2	2 2	2 2	2 2	2 2	2 2	2 2	2 2
327	Goria	aus	O. sativa	fb2b3d82.0	_	_	_	_	_	9	1 1	1 1	1 1	1 1	1 2	2 2	1 1	1 1	1 1	2 2	1 1	1 1	1 1	1 1	1 1	2 2	1 1	2 2	1 1	1 1	2 2	1 1	1 1	1 1	1 1	1 1	1 1	1 1	1 1	1 2	1 1	1 1	0 0	1 1	1 1	1 1	1 1	1 1	1 1
328	Jamir	aus	O. sativa	1e4f3933.0	_	_	_	_	_	9	1 1	1 1	1 1	1 1	1 1	2 2	1 1	1 1	1 1	2 2	1 1	1 1	1 1	1 1	1 1	2 2	1 1	0 0	1 1	1 1	2 2	1 1	1 1	1 1	1 2	1 1	1 1	1 1	1 1	1 2	1 1	1 1	1 2	1 1	1 1	1 1	1 1	1 1	1 1
329	Kachilon	aus	O. sativa	3e58f34c.0	_	_	_	_	_	9	1 1	1 1	1 1	1 1	1 2	2 2	1 1	1 1	1 1	2 2	1 1	1 1	1 1	1 1	1 1	2 2	1 1	2 2	1 1	1 1	2 2	1 1	1 1	1 1	1 1	1 1	1 1	1 1	1 1	0 0	1 1	1 1	0 0	1 1	1 1	1 1	1 1	1 1	1 1
330	Khao Pahk Maw	aus	O. sativa	084e8b29.0	_	_	_	_	_	2	2 2	2 2	2 2	2 2	2 2	2 2	2 2	2 2	2 2	2 2	2 2	2 2	1 2	2 2	2 2	2 2	2 2	2 2	1 1	1 1	2 2	1 1	2 2	2 2	2 2	2 2	2 2	2 2	2 2	2 2	2 2	2 2	2 2	2 2	2 2	2 2	2 2	2 2	2 2
331	Khao Tot Long 227	aus	O. sativa	d438bfed.0	_	_	_	_	_	9	1 1	1 1	1 1	1 1	1 1	2 2	1 1	1 1	1 1	2 2	1 1	1 1	1 1	1 1	1 1	2 2	1 1	0 0	1 1	1 1	2 2	1 1	1 1	1 1	1 1	1 1	1 1	1 1	1 1	0 0	1 1	1 1	0 0	1 1	1 2	1 1	0 0	1 1	1 1
332	KPF-16	admixed-indica	O. sativa	7e956f22.0	_	_	_	_	_	9	1 1	1 1	1 1	1 1	1 2	2 2	1 1	1 1	1 1	2 2	1 1	1 1	1 1	1 1	0 0	2 2	1 1	2 2	1 1	1 1	2 2	1 1	1 1	1 1	1 1	1 1	1 1	1 1	1 1	1 2	1 1	1 1	1 2	1 1	1 1	1 1	1 1	1 2	1 1
333	Leuang Hawn	temperate-japonica	O. sativa	22e60af9.0	_	_	_	_	_	1	2 2	2 2	2 2	2 2	2 2	2 2	2 2	2 2	2 2	2 2	2 2	2 2	2 2	2 2	2 2	2 2	2 2	2 2	2 2	2 2	2 2	2 2	2 2	2 2	2 2	2 2	2 2	2 2	2 2	2 2	2 2	2 2	2 2	2 2	2 2	2 2	2 2	2 2	2 2
334	Lomello	temperate-japonica	O. sativa	9869491	_	_	_	_	_	1	2 2	2 2	2 2	2 2	2 2	2 2	2 2	2 2	2 2	2 2	2 2	2 2	2 2	2 2	2 2	2 2	2 2	2 2	2 2	2 2	2 2	2 2	2 2	2 2	2 2	2 2	2 2	2 2	2 2	2 2	2 2	2 2	2 2	2 2	2 2	2 2	2 2	2 2	2 2
335	Okshitmayin	admixed-japonica	O. sativa	1e26852c.0	_	_	_	_	_	3	2 2	2 2	2 2	2 2	2 2	2 2	2 2	2 2	2 2	2 2	2 2	1 2	2 2	2 2	2 2	2 2	2 2	2 2	2 2	2 2	2 2	0 0	2 2	2 2	2 2	2 2	2 2	2 2	2 2	2 2	2 2	0 0	2 2	2 2	2 2	2 2	2 2	2 2	2 2
336	Paung Malaung	aus	O. sativa	fa180a1e.0	_	_	_	_	_	9	1 1	1 1	1 1	1 1	1 1	2 2	1 1	1 1	1 1	2 2	1 1	1 1	1 1	1 1	1 1	2 2	1 1	2 2	1 1	1 1	2 2	1 1	1 1	1 1	1 1	1 1	1 1	1 1	1 1	1 2	1 1	1 1	0 0	1 1	0 0	1 1	1 1	1 1	1 1
337	Sabharaj	indica	O. sativa	a7bec464.0	_	_	_	_	_	6	2 2	1 1	1 1	1 1	1 2	2 2	1 1	1 1	1 1	2 2	1 1	1 1	1 1	1 1	1 1	2 2	1 1	2 2	1 1	2 2	2 2	2 2	2 2	2 2	2 2	2 2	2 2	2 2	2 2	2 2	2 2	2 2	2 2	2 2	2 2	2 2	2 2	2 2	2 2
338	Sitpwa	temperate-japonica	O. sativa	fed0b9a3.0	_	_	_	_	_	1	2 2	2 2	2 2	2 2	2 2	2 2	2 2	2 2	2 2	2 2	2 2	2 2	2 2	2 2	2 2	2 2	2 2	2 2	2 2	2 2	2 2	2 2	2 2	2 2	2 2	2 2	2 2	2 2	2 2	2 2	2 2	2 2	2 2	2 2	2 2	2 2	2 2	2 2	2 2
339	Yodanya	indica	O. sativa	b3a301ea.0	_	_	_	_	_	4	2 2	2 2	2 2	2 2	2 2	2 2	2 2	2 2	2 2	2 2	1 1	1 1	1 1	2 2	1 1	2 2	1 1	2 2	1 1	2 2	2 2	2 2	2 2	2 2	2 2	2 2	2 2	2 2	2 2	2 2	2 2	2 2	2 2	2 2	2 2	2 2	2 2	2 2	2 2
340	Berenj	admixed	O. sativa	4b0a7350.0	_	_	_	_	_	9	1 1	1 1	1 1	1 1	1 2	2 2	1 1	1 1	1 1	2 2	1 1	1 1	1 1	1 1	1 1	2 2	1 1	2 2	1 1	1 1	2 2	1 1	1 1	1 1	1 1	1 1	1 1	1 1	1 1	0 0	1 1	1 1	1 2	1 1	1 1	1 1	1 1	1 1	1 1
341	Shirkati	aus	O. sativa	9f786a86.0	_	_	_	_	_	9	1 1	1 1	1 1	1 1	1 2	2 2	1 1	1 1	1 1	2 2	1 1	1 1	1 1	1 1	1 1	2 2	1 1	2 2	1 1	1 1	2 2	1 1	1 1	1 1	1 1	1 1	1 1	1 1	1 1	1 2	1 1	1 1	1 2	1 1	0 0	1 1	1 1	1 1	1 1
342	Cenit	tropical-japonica	O. sativa	ac7a352c.0	_	_	_	_	_	3	2 2	2 2	2 2	2 2	2 2	2 2	2 2	2 2	2 2	2 2	2 2	2 2	2 2	2 2	2 2	2 2	2 2	2 2	2 2	2 2	2 2	2 2	2 2	2 2	2 2	2 2	2 2	2 2	2 2	2 2	2 2	2 2	2 2	2 2	2 2	2 2	2 2	2 2	2 2
343	Victoria F.A.	temperate-japonica	O. sativa	b663b3f8.0	_	_	_	_	_	1	2 2	2 2	2 2	2 2	2 2	2 2	2 2	2 2	2 2	2 2	2 2	2 2	2 2	2 2	2 2	2 2	2 2	2 2	2 2	2 2	2 2	2 2	2 2	2 2	2 2	2 2	2 2	2 2	2 2	2 2	2 2	2 2	2 2	2 2	2 2	2 2	2 2	2 2	2 2
344	Habiganj Boro 6	admixed	O. sativa	a0f35768.0	_	_	_	_	_	1	2 2	2 2	2 2	2 2	2 2	2 2	2 2	2 2	2 2	2 2	2 2	2 2	2 2	2 2	2 2	2 2	2 2	2 2	2 2	2 2	2 2	2 2	2 2	2 2	2 2	2 2	2 2	2 2	2 2	2 2	2 2	2 2	2 2	2 2	2 2	2 2	2 2	2 2	2 2
345	DZ 193	aus	O. sativa	4e35b58a.0	_	_	_	_	_	9	1 1	1 1	1 1	0 0	1 1	2 2	1 1	1 1	1 1	2 2	1 1	1 1	1 1	1 1	1 1	2 2	1 1	2 2	1 1	1 1	0 0	1 1	1 1	1 1	1 1	1 1	1 1	1 1	1 1	0 0	1 1	1 1	0 0	1 1	1 1	1 1	1 1	1 1	1 1
346	Karkati 87	aus	O. sativa	80fc89ae.0	_	_	_	_	_	9	1 1	1 1	1 1	1 1	0 0	2 2	1 1	1 1	1 1	2 2	1 1	1 1	1 1	1 1	1 1	2 2	1 1	2 2	1 1	1 1	2 2	1 1	1 1	1 1	1 1	1 1	1 1	1 1	1 1	1 2	1 1	1 1	1 2	1 1	1 1	1 1	1 1	1 1	1 1
347	Creole	tropical-japonica	O. sativa	853e318c.0	_	_	_	_	_	3	2 2	2 2	2 2	2 2	2 2	2 2	2 2	2 2	2 2	2 2	2 2	2 2	2 2	2 2	2 2	2 2	2 2	2 2	2 2	2 2	2 2	2 2	2 2	2 2	2 2	2 2	2 2	2 2	2 2	2 2	2 2	2 2	2 2	2 2	2 2	2 2	2 2	2 2	2 2
348	China 1039	indica	O. sativa	a446becd.0	_	_	_	_	_	4	0 0	2 2	2 2	2 2	2 2	2 2	2 2	2 2	0 0	2 2	1 1	1 1	1 1	1 1	1 1	2 2	1 2	0 0	1 1	2 2	2 2	2 2	1 2	2 2	2 2	2 2	2 2	2 2	2 2	2 2	2 2	2 2	2 2	2 2	2 2	2 2	2 2	2 2	2 2
349	Chang Ch'Sang Hsu Tao	indica	O. sativa	a5a6e2dd.0	_	_	_	_	_	4	2 2	2 2	2 2	2 2	2 2	2 2	2 2	2 2	2 2	2 2	1 1	1 1	1 1	2 2	1 1	2 2	1 1	2 2	1 1	2 2	2 2	2 2	2 2	2 2	2 2	2 2	2 2	2 2	2 2	2 2	2 2	2 2	2 2	2 2	2 2	2 2	2 2	2 2	2 2
350	Ligerito	tropical-japonica	O. sativa	8adbe877.0	_	_	_	_	_	5	2 2	2 2	2 2	2 2	2 2	2 2	2 2	2 2	2 2	2 2	2 2	2 2	2 2	2 2	2 2	2 2	2 2	2 2	2 2	2 2	2 2	2 2	2 2	2 2	2 2	2 2	2 2	2 2	2 2	2 2	2 2	2 2	2 2	2 2	2 2	2 2	2 2	2 2	2 2
351	NSFTV351	temperate-japonica	O. sativa	c6d4b592.0	_	_	_	_	_	1	2 2	2 2	2 2	2 2	2 2	2 2	2 2	2 2	0 0	2 2	2 2	2 2	2 2	2 2	2 2	2 2	2 2	2 2	2 2	2 2	2 2	2 2	2 2	2 2	0 0	2 2	2 2	2 2	2 2	2 2	2 2	2 2	2 2	2 2	2 2	2 2	2 2	2 2	2 2
352	Guatemala 1021	tropical-japonica	O. sativa	3f0623af.0	_	_	_	_	_	3	2 2	2 2	2 2	2 2	2 2	2 2	2 2	2 2	2 2	2 2	2 2	2 2	2 2	2 2	2 2	2 2	2 2	2 2	2 2	2 2	2 2	2 2	2 2	2 2	2 2	2 2	2 2	2 2	2 2	2 2	2 2	2 2	1 1	2 2	1 1	2 2	2 2	2 2	2 2
353	ARC 10376	aus	O. sativa	af77442b.0	_	_	_	_	_	9	1 1	1 1	1 1	1 1	1 1	2 2	1 1	1 1	1 1	2 2	1 1	1 1	1 1	1 1	1 1	2 2	1 1	2 2	0 0	1 1	2 2	1 1	1 1	1 1	1 1	1 1	1 1	1 1	1 1	1 2	1 1	1 1	0 0	1 1	0 0	1 1	1 1	1 1	1 1
354	BALA	indica	O. sativa	41be3af3.0	_	_	_	_	_	4	2 2	2 2	2 2	2 2	2 2	2 2	2 2	2 2	2 2	2 2	1 1	1 1	1 1	2 2	1 1	2 2	1 1	0 0	1 1	2 2	2 2	2 2	2 2	2 2	2 2	2 2	2 2	2 2	0 0	2 2	2 2	2 2	2 2	2 2	2 2	2 2	2 2	2 2	2 2
355	ASD 1	temperate-japonica	O. sativa	122a975b.0	_	_	_	_	_	1	2 2	2 2	2 2	2 2	2 2	2 2	2 2	2 2	2 2	2 2	2 2	2 2	2 2	0 0	2 2	2 2	2 2	2 2	2 2	2 2	2 2	2 2	2 2	2 2	2 2	2 2	2 2	2 2	2 2	2 2	2 2	2 2	2 2	2 2	2 2	2 2	2 2	2 2	2 2
356	JC 117	indica	O. sativa	f22d2dc6.0	_	_	_	_	_	4	0 0	2 2	2 2	2 2	2 2	2 2	2 2	2 2	2 2	2 2	1 1	1 1	1 1	2 2	1 1	2 2	1 1	2 2	1 1	2 2	2 2	2 2	2 2	2 2	2 2	2 2	2 2	2 2	2 2	2 2	2 2	2 2	2 2	2 2	2 2	2 2	2 2	2 2	2 2
357	9524	aus	O. sativa	cc0ef8cf.0	_	_	_	_	_	9	1 1	1 1	1 1	1 1	1 1	2 2	1 1	1 1	1 1	2 2	1 1	1 1	1 1	1 1	1 1	2 2	1 1	2 2	1 1	1 1	2 2	1 1	1 1	1 1	1 1	2 2	2 2	1 1	1 1	1 1	2 2	1 1	1 1	2 2	1 1	2 2	1 1	2 2	1 1
358	ARC 10086	tropical-japonica	O. sativa	0764178c.0	_	_	_	_	_	1	2 2	2 2	2 2	2 2	2 2	2 2	2 2	2 2	2 2	2 2	2 2	2 2	2 2	2 2	2 2	2 2	2 2	2 2	2 2	2 2	2 2	2 2	2 2	2 2	2 2	2 2	2 2	2 2	2 2	2 2	2 2	2 2	2 2	2 2	2 2	2 2	2 2	2 2	2 2
359	Surjamkuhi	aus	O. sativa	c86f37d0.0	_	_	_	_	_	9	1 1	1 1	1 1	1 1	1 1	2 2	1 1	1 1	1 1	2 2	1 1	1 1	1 1	1 1	1 1	2 2	1 1	2 2	1 1	1 1	2 2	1 1	1 1	1 1	1 1	1 1	1 1	1 1	1 1	1 2	1 1	1 1	0 0	1 1	1 2	1 1	1 1	1 1	1 1
360	PTB 30	aus	O. sativa	6f068769.0	_	_	_	_	_	9	1 1	1 1	1 1	1 1	1 1	2 2	1 1	1 1	1 1	2 2	1 1	1 1	1 1	1 1	1 1	2 2	1 1	2 2	1 1	1 1	2 2	1 1	1 1	1 1	1 1	1 1	1 1	1 1	1 1	1 2	1 1	1 1	1 2	1 1	1 1	1 1	1 1	1 1	1 1
362	NSFTV362	tropical-japonica	O. sativa	cbba6af5.0	_	_	_	_	_	3	2 2	2 2	2 2	2 2	2 2	2 2	2 2	2 2	2 2	2 2	2 2	2 2	2 2	0 0	2 2	2 2	2 2	2 2	2 2	2 2	2 2	0 0	2 2	2 2	2 2	2 2	2 2	2 2	2 2	2 2	2 2	0 0	1 1	2 2	1 1	2 2	2 2	2 2	2 2
363	Edomen Scented	temperate-japonica	O. sativa	e32c9d62.0	_	_	_	_	_	5	2 2	2 2	2 2	2 2	2 2	2 2	2 2	2 2	2 2	2 2	2 2	2 2	2 2	2 2	2 2	2 2	2 2	2 2	2 2	2 2	2 2	2 2	2 2	2 2	1 2	2 2	2 2	2 2	2 2	2 2	2 2	2 2	2 2	2 2	2 2	2 2	2 2	2 2	2 2
364	Rikuto Norin 21	admixed-japonica	O. sativa	14e43b02.0	_	_	_	_	_	3	2 2	2 2	2 2	2 2	2 2	2 2	2 2	2 2	2 2	2 2	2 2	2 2	2 2	2 2	2 2	2 2	2 2	2 2	2 2	2 2	0 0	2 2	2 2	2 2	2 2	2 2	2 2	2 2	2 2	2 2	2 2	2 2	2 2	2 2	2 2	2 2	2 2	2 2	2 2
365	Shirogane	temperate-japonica	O. sativa	f2e723fc.0	_	_	_	_	_	1	2 2	2 2	2 2	2 2	2 2	2 2	2 2	2 2	2 2	2 2	2 2	2 2	2 2	2 2	2 2	2 2	0 0	2 2	2 2	2 2	2 2	2 2	2 2	2 2	2 2	2 2	2 2	2 2	2 2	2 2	2 2	1 1	2 2	1 2	2 2	2 2	2 2	2 2	2 2
366	Kiuki No. 46	temperate-japonica	O. sativa	73b20824.0	_	_	_	_	_	1	2 2	2 2	2 2	2 2	2 2	2 2	2 2	2 2	2 2	2 2	2 2	2 2	2 2	2 2	2 2	2 2	2 2	2 2	2 2	2 2	2 2	2 2	2 2	2 2	2 2	2 2	2 2	0 0	2 2	2 2	2 2	2 2	2 2	2 2	2 2	2 2	2 2	2 2	2 2
367	Sanbyang-Daeme	admixed-japonica	O. sativa	e59cbfbe.0	_	_	_	_	_	3	2 2	2 2	2 2	2 2	2 2	2 2	2 2	2 2	2 2	2 2	2 2	2 2	2 2	2 2	2 2	2 2	2 2	2 2	2 2	2 2	2 2	2 2	2 2	2 2	2 2	2 2	2 2	2 2	2 2	2 2	2 2	2 2	2 2	0 0	2 2	1 1	2 2	2 2	2 2
368	Deokjeokjodo	temperate-japonica	O. sativa	db737b9b.0	_	_	_	_	_	3	2 2	2 2	2 2	2 2	2 2	2 2	2 2	2 2	2 2	2 2	2 2	2 2	2 2	2 2	2 2	2 2	2 2	2 2	2 2	2 2	2 2	2 2	2 2	2 2	2 2	2 2	2 2	2 2	2 2	2 2	2 2	2 2	2 2	2 2	2 2	2 2	2 2	2 2	2 2
369	Sathi	aus	O. sativa	dd2bfbfb.0	_	_	_	_	_	8	2 2	2 2	2 2	2 2	2 2	2 2	2 2	2 2	2 2	2 2	2 2	1 1	1 1	1 1	1 1	2 2	1 1	2 2	1 1	1 1	2 2	1 1	1 1	1 1	1 1	1 1	1 1	1 1	1 1	1 2	1 1	1 1	0 0	1 1	1 2	1 1	0 0	1 1	1 1
370	Coarse	aus	O. sativa	bd7aaa87.0	_	_	_	_	_	9	1 1	1 1	1 1	1 1	1 1	2 2	1 1	1 1	1 1	2 2	2 2	1 1	1 1	1 1	1 1	2 2	1 1	0 0	1 1	1 1	2 2	1 1	1 1	1 1	1 1	1 1	1 1	1 1	1 1	1 2	1 1	1 1	0 0	1 1	0 0	1 1	0 0	1 1	1 1
371	Santhi Sufaid	aus	O. sativa	84ad8457.0	_	_	_	_	_	9	1 1	1 1	1 1	1 1	0 0	2 2	1 1	1 1	1 1	2 2	1 1	1 1	1 1	1 1	1 1	2 2	1 1	2 2	0 0	1 1	2 2	1 1	1 1	1 1	1 1	1 1	1 1	1 1	1 1	1 1	1 1	1 1	0 0	1 1	1 1	1 1	0 0	1 1	1 1
372	Sufaid	aus	O. sativa	e8f708a5.0	_	_	_	_	_	9	1 1	1 1	1 1	1 1	1 2	2 2	1 1	1 1	1 1	2 2	1 1	1 1	1 1	1 1	1 1	2 2	1 1	2 2	1 1	1 1	2 2	1 1	1 1	1 1	1 1	1 1	1 1	1 1	1 1	1 2	1 1	1 1	0 0	1 1	1 2	1 1	1 1	1 1	1 1
373	Lambayeque 1	aromatic	O. sativa	c20dfc59.0	_	_	_	_	_	1	0 0	2 2	2 2	2 2	2 2	2 2	2 2	2 2	2 2	2 2	2 2	2 2	2 2	2 2	2 2	2 2	2 2	2 2	2 2	2 2	2 2	2 2	2 2	2 2	2 2	2 2	2 2	2 2	2 2	2 2	2 2	2 2	2 2	2 2	2 2	2 2	2 2	2 2	2 2
374	NSFTV374	temperate-japonica	O. sativa	b37e6755.0	_	_	_	_	_	1	2 2	2 2	2 2	2 2	2 2	2 2	2 2	2 2	0 0	2 2	2 2	2 2	1 2	2 2	2 2	2 2	2 2	2 2	2 2	2 2	2 2	0 0	2 2	2 2	2 2	2 2	2 2	2 2	2 2	2 2	2 2	2 2	2 2	2 2	2 2	1 2	2 2	2 2	0 0
375	Upland	tropical-japonica	O. sativa	9aa2c28a.0	_	_	_	_	_	3	2 2	2 2	2 2	2 2	2 2	2 2	2 2	2 2	2 2	2 2	2 2	2 2	2 2	2 2	2 2	2 2	2 2	2 2	2 2	2 2	2 2	2 2	2 2	2 2	2 2	2 2	2 2	2 2	2 2	2 2	2 2	2 2	2 2	2 2	2 2	2 2	2 2	2 2	2 2
376	Breviaristata	admixed-japonica	O. sativa	de696d95.0	_	_	_	_	_	3	2 2	2 2	2 2	2 2	2 2	2 2	2 2	2 2	2 2	2 2	2 2	2 2	2 2	2 2	2 2	2 2	2 2	2 2	2 2	2 2	2 2	2 2	2 2	2 2	2 2	2 2	2 2	2 2	2 2	2 2	2 2	2 2	2 2	2 2	2 2	2 2	2 2	2 2	2 2
377	PR 304	tropical-japonica	O. sativa	2779bba9.0	_	_	_	_	_	3	2 2	2 2	2 2	2 2	2 2	2 2	2 2	2 2	2 2	2 2	2 2	2 2	2 2	2 2	2 2	2 2	2 2	2 2	2 2	2 2	2 2	2 2	2 2	2 2	2 2	2 2	2 2	2 2	2 2	2 2	2 2	2 2	2 2	2 2	2 2	2 2	2 2	2 2	2 2
378	Kalubala Vee	aus	O. sativa	eca85a73.0	_	_	_	_	_	2	2 2	2 2	2 2	2 2	2 2	2 2	2 2	2 2	2 2	2 2	2 2	2 2	2 2	2 2	2 2	2 2	2 2	2 2	1 1	1 1	2 2	2 2	2 2	2 2	2 2	2 2	2 2	2 2	2 2	2 2	2 2	2 2	2 2	2 2	2 2	2 2	2 2	2 2	2 2
379	Wanica	tropical-japonica	O. sativa	626cd18d.0	_	_	_	_	_	3	2 2	2 2	2 2	2 2	2 2	2 2	2 2	2 2	2 2	2 2	2 2	2 2	2 2	2 2	2 2	2 2	2 2	2 2	2 2	2 2	2 2	2 2	2 2	2 2	2 2	2 2	2 2	2 2	2 2	2 2	2 2	2 2	2 2	2 2	2 2	2 2	2 2	2 2	2 2
380	Tainan-Iku No. 512	temperate-japonica	O. sativa	238f25f1.0	_	_	_	_	_	6	1 1	1 1	1 1	1 1	2 2	1 2	2 2	2 2	2 2	2 2	2 2	2 2	2 2	2 2	2 2	2 2	2 2	2 2	1 2	2 2	2 2	2 2	2 2	2 2	2 2	2 2	2 2	2 2	2 2	2 2	2 2	2 2	2 2	2 2	2 2	2 2	2 2	2 2	2 2
381	325	tropical-japonica	O. sativa	77f6728e.0	_	_	_	_	_	3	2 2	2 2	2 2	2 2	2 2	2 2	2 2	2 2	2 2	2 2	2 2	2 2	2 2	2 2	2 2	2 2	2 2	2 2	2 2	2 2	2 2	2 2	2 2	2 2	2 2	2 2	2 2	2 2	2 2	2 2	2 2	2 2	2 2	2 2	2 2	2 2	2 2	2 2	2 2
383	NSFTV383	temperate-japonica	O. sativa	3e1268da.0	_	_	_	_	_	3	2 2	2 2	2 2	2 2	2 2	2 2	2 2	2 2	0 0	2 2	2 2	0 0	2 2	2 2	2 2	2 2	2 2	2 2	2 2	2 2	2 2	2 2	2 2	2 2	0 0	2 2	2 2	2 2	0 0	2 2	2 2	2 2	2 2	2 2	2 2	2 2	2 2	2 2	2 2
384	318	tropical-japonica	O. sativa	9764b3c8.0	_	_	_	_	_	3	2 2	2 2	2 2	2 2	2 2	2 2	2 2	2 2	2 2	2 2	2 2	2 2	2 2	2 2	2 2	2 2	2 2	2 2	2 2	2 2	2 2	2 2	2 2	2 2	2 2	2 2	2 2	2 2	2 2	2 2	2 2	2 2	2 2	2 2	2 2	2 2	2 2	2 2	2 2
385	Nira	indica	O. sativa	3b25c24f.0	_	_	_	_	_	4	0 0	2 2	2 2	2 2	2 2	2 2	2 2	2 2	2 2	2 2	1 1	1 1	1 1	2 2	1 1	2 2	1 1	2 2	1 1	2 2	2 2	2 2	2 2	2 2	2 2	2 2	2 2	2 2	2 2	2 2	2 2	2 2	2 2	2 2	2 2	2 2	2 2	2 2	2 2
386	Palmyra	tropical-japonica	O. sativa	4f4f777a.0	_	_	_	_	_	3	2 2	2 2	2 2	2 2	2 2	2 2	2 2	2 2	2 2	2 2	2 2	2 2	2 2	0 0	2 2	2 2	2 2	2 2	2 2	2 2	2 2	2 2	2 2	2 2	2 2	2 2	2 2	2 2	2 2	2 2	2 2	2 2	2 2	2 2	2 2	2 2	2 2	2 2	2 2
387	M-202	admixed-japonica	O. sativa	a08839ce.0	_	_	_	_	_	1	2 2	2 2	2 2	2 2	2 2	2 2	2 2	2 2	2 2	2 2	2 2	2 2	2 2	2 2	2 2	2 2	2 2	2 2	2 2	2 2	2 2	2 2	2 2	2 2	2 2	2 2	2 2	2 2	2 2	2 2	2 2	2 2	2 2	2 2	2 2	2 2	2 2	2 2	2 2
388	Nortai	admixed-japonica	O. sativa	3afe3c0b.0	_	_	_	_	_	1	2 2	2 2	2 2	2 2	2 2	2 2	2 2	2 2	2 2	2 2	2 2	2 2	2 2	2 2	2 2	2 2	2 2	2 2	2 2	2 2	2 2	2 2	2 2	2 2	2 2	2 2	2 2	2 2	2 2	2 2	2 2	2 2	2 2	2 2	2 2	2 2	2 2	2 2	2 2
389	CI 11011	tropical-japonica	O. sativa	7126c359.0	_	_	_	_	_	3	0 0	2 2	2 2	2 2	2 2	1 2	2 2	2 2	2 2	2 2	2 2	2 2	1 2	0 0	2 2	2 2	2 2	2 2	2 2	2 2	2 2	2 2	2 2	2 2	2 2	2 2	2 2	2 2	2 2	2 2	2 2	2 2	1 1	2 2	1 1	2 2	2 2	2 2	2 2
390	CI 11026	admixed	O. sativa	5c592759.0	_	_	_	_	_	4	2 2	2 2	2 2	2 2	2 2	2 2	2 2	2 2	2 2	2 2	1 1	1 1	1 1	2 2	1 1	2 2	1 1	2 2	1 1	2 2	2 2	2 2	2 2	2 2	2 2	2 2	2 2	2 2	2 2	2 2	2 2	2 2	2 2	2 2	2 2	2 2	2 2	2 2	2 2
391	Della	tropical-japonica	O. sativa	180a155f.0	_	_	_	_	_	3	2 2	2 2	2 2	2 2	2 2	2 2	2 2	2 2	2 2	2 2	2 2	2 2	2 2	2 2	2 2	2 2	2 2	2 2	2 2	2 2	2 2	2 2	2 2	2 2	2 2	2 2	2 2	2 2	2 2	2 2	2 2	2 2	2 2	2 2	2 2	0 0	2 2	2 2	2 2
392	Edith	tropical-japonica	O. sativa	c4a397e5.0	_	_	_	_	_	3	2 2	2 2	2 2	2 2	2 2	2 2	2 2	2 2	2 2	2 2	2 2	2 2	2 2	2 2	2 2	2 2	2 2	2 2	2 2	2 2	2 2	2 2	2 2	2 2	2 2	2 2	2 2	2 2	2 2	2 2	2 2	2 2	2 2	2 2	2 2	2 2	2 2	2 2	2 2
394	Lady Wright Seln	tropical-japonica	O. sativa	1f856ac1.0	_	_	_	_	_	1	2 2	2 2	2 2	2 2	2 2	2 2	2 2	2 2	2 2	2 2	2 2	2 2	2 2	2 2	2 2	2 2	2 2	2 2	2 2	2 2	2 2	0 0	2 2	2 2	2 2	2 2	2 2	2 2	2 2	2 2	2 2	2 2	2 2	2 2	2 2	2 2	2 2	2 2	2 2
395	OS 6 (WC 10296)	tropical-japonica	O. sativa	ffde60f9.0	_	_	_	_	_	3	2 2	2 2	2 2	2 2	2 2	2 2	2 2	2 2	2 2	2 2	2 2	2 2	2 2	2 2	2 2	2 2	2 2	2 2	2 2	2 2	2 2	2 2	2 2	2 2	2 2	2 2	2 2	2 2	2 2	2 2	2 2	2 2	2 2	2 2	2 2	2 2	2 2	2 2	2 2
396	Cocodrie	tropical-japonica	O. sativa	1eb5d579.0	_	_	_	_	_	3	2 2	2 2	2 2	2 2	2 2	2 2	2 2	2 2	2 2	2 2	2 2	2 2	2 2	2 2	2 2	2 2	2 2	2 2	2 2	2 2	2 2	2 2	2 2	2 2	2 2	2 2	2 2	2 2	2 2	2 2	2 2	2 2	2 2	2 2	2 2	2 2	2 2	2 2	2 2
397	Cybonnet	tropical-japonica	O. sativa	45d3c920.0	397	_	_	_	_	3	2 2	2 2	2 2	2 2	2 2	2 2	2 2	2 2	0 0	2 2	2 2	2 2	2 2	2 2	2 2	2 2	2 2	2 2	2 2	2 2	2 2	0 0	2 2	2 2	2 2	2 2	2 2	2 2	2 2	2 2	2 2	2 2	2 2	2 2	2 2	2 2	2 2	2 2	2 2
398	93-11	indica	O. sativa	0c8eb926.0	398	_	_	_	_	4	2 2	2 2	2 2	2 2	2 2	2 2	2 2	2 2	2 2	2 2	1 1	1 1	1 1	2 2	1 1	2 2	1 1	2 2	1 1	2 2	2 2	2 2	2 2	2 2	2 2	2 2	2 2	2 2	2 2	2 2	2 2	2 2	2 2	2 2	2 2	2 2	2 2	2 2	2 2
399	Spring	tropical-japonica	O. sativa	12a175c1.0	_	_	_	_	_	1	2 2	2 2	2 2	2 2	2 2	2 2	2 2	2 2	2 2	2 2	2 2	2 2	2 2	2 2	2 2	2 2	2 2	2 2	2 2	2 2	2 2	2 2	2 2	2 2	2 2	2 2	2 2	2 2	2 2	2 2	2 2	2 2	1 1	2 2	1 1	2 2	2 2	2 2	2 2
400	Yang Dao 6	indica	O. sativa	61876b53.0	_	_	_	_	_	4	0 0	2 2	2 2	2 2	2 2	2 2	2 2	2 2	2 2	2 2	1 1	1 1	1 1	2 2	1 1	2 2	1 1	2 2	1 1	2 2	2 2	2 2	2 2	2 2	2 2	2 2	2 2	2 2	0 0	2 2	2 2	2 2	2 2	2 2	2 2	2 2	2 2	2 2	2 2
401	IRGC80433	Admix of W4/ W1	O. rufipogon	4f9e09d8.0	401	1	_	8	_	11	2 2	1 1	1 1	0 0	2 2	2 2	1 1	2 2	1 1	2 2	1 1	1 1	1 1	1 1	1 1	2 2	1 2	0 0	1 1	1 1	2 2	1 1	1 1	1 1	1 1	2 2	2 2	1 1	1 1	1 1	1 1	2 2	1 1	2 2	1 1	1 1	1 1	1 1	1 1
402	IRGC80539	W4	O. spontanea	57a3654c.0	402	1	_	8	_	8	2 2	2 2	2 2	2 2	2 2	2 2	2 2	2 2	2 2	2 2	2 2	2 2	2 2	1 1	2 2	2 2	1 1	2 2	1 1	1 1	2 2	1 1	1 1	1 1	1 1	1 1	1 1	1 1	1 1	1 2	1 1	1 1	1 2	1 1	1 2	1 1	1 1	1 1	1 1
407	407_C2_S1	W1	O. rufipogon	729484e0.0	407	1	_	2.66667	_	11	1 1	1 1	1 1	2 2	2 2	2 2	1 1	1 1	1 1	2 2	1 1	0 0	1 1	1 1	0 0	2 2	1 1	2 2	0 0	1 1	2 2	1 1	1 1	1 1	1 1	1 1	1 1	1 1	1 1	1 1	1 1	2 2	1 1	2 2	1 1	2 2	1 1	2 2	1 1
410	IRGC80759	Admix of W1/ W5	O. nivara	83b8c1a6.0	410	1	_	8	_	11	1 1	1 1	0 0	2 2	2 2	2 2	1 1	1 1	1 1	2 2	1 1	1 1	1 1	1 1	1 1	1 1	1 1	2 2	1 1	1 1	2 2	0 0	1 1	1 1	0 0	2 2	2 2	0 0	1 1	1 2	1 1	2 2	1 1	2 2	1 2	1 1	1 1	1 1	1 1
413	IRGC81850	W5	O. nivara	aebdee2f.0	413	1	_	8	_	12	1 1	1 1	1 1	1 1	1 1	1 2	1 1	1 1	1 1	1 1	1 1	1 1	1 1	1 1	1 1	1 1	1 1	1 1	1 1	1 1	1 1	1 1	1 1	1 1	1 1	1 1	1 1	1 1	1 1	1 1	1 1	2 2	1 1	1 2	1 1	1 1	1 1	1 1	1 1
415	IRGC81909	W5	O. spontanea	cc523a6a.0	415	1	WT	8	WT	12	1 1	1 1	1 1	1 1	1 1	1 2	1 1	1 1	1 1	1 1	1 1	1 1	1 1	1 1	1 1	1 1	1 1	1 1	1 1	1 1	1 1	1 1	1 1	1 1	1 1	1 1	0 0	1 1	1 1	1 1	1 1	2 2	1 1	1 2	1 1	1 1	1 1	1 1	1 1
416	IRGC81970	W1	O. spontanea	07991e09.0	416	0	14bp del	2.33333	22bp del	6	1 1	1 1	1 1	1 1	1 2	2 2	1 1	1 1	1 1	2 2	1 1	1 1	1 1	1 1	1 1	2 2	1 1	2 2	2 2	1 2	2 2	0 0	2 2	2 2	2 2	2 2	2 2	2 2	0 0	2 2	2 2	2 2	2 2	2 2	2 2	2 2	2 2	2 2	2 2
431	IRGC82992	Admix of W6/ W2	O. rufipogon	f2d2ba48.0	431	1	_	7	_	11	1 1	1 1	1 1	1 1	1 2	1 2	1 1	1 2	1 1	1 2	1 2	1 1	1 1	1 1	1 1	2 2	1 2	2 2	0 0	1 1	1 2	1 1	1 1	1 1	1 1	2 2	0 0	1 1	0 0	1 1	1 1	2 2	1 1	1 2	1 1	1 1	1 1	1 1	1 1
433	IRGC83795	W1	O. rufipogon	7421ae99.0	433	0	14bp del	2.25	22bp del	4	2 2	2 2	2 2	2 2	2 2	2 2	1 2	2 2	2 2	2 2	1 1	1 1	1 1	2 2	1 1	2 2	1 1	2 2	1 1	2 2	0 0	1 2	2 2	2 2	2 2	2 2	2 2	2 2	1 2	2 2	0 0	2 2	2 2	2 2	2 2	2 2	2 2	2 2	2 2
435	IRGC86448	W1	O. rufipogon	ed66225e.0	435	0	_	7	_	6	1 1	1 1	1 1	1 1	1 1	2 2	1 1	1 1	1 1	2 2	1 1	1 1	1 1	0 0	2 2	2 2	2 2	2 2	2 2	2 2	2 2	2 2	2 2	2 2	2 2	2 2	2 2	2 2	2 2	1 2	2 2	2 2	2 2	2 2	2 2	2 2	2 2	2 2	2 2
438	438_B2_1_S2	Admix of W1/ W6	O. rufipogon	6f8c12c2.0	438	0.777778	_	6.66667	_	11	2 2	1 1	1 1	2 2	0 0	2 2	1 1	2 2	1 1	2 2	2 2	1 1	1 1	1 1	1 1	2 2	1 2	0 0	1 1	1 1	1 1	1 1	1 1	1 1	1 1	2 2	1 1	1 1	1 1	1 1	2 2	1 1	1 2	0 0	1 1	1 1	1 1	1 1	1 1
442	IRGC93181	W5	O. nivara	e84545c5.0	442	1	_	8	_	12	1 1	1 1	1 1	1 1	1 1	1 1	1 1	1 1	1 1	1 1	1 1	1 1	1 1	1 1	1 1	1 1	1 1	1 1	1 1	1 1	1 1	1 1	1 1	1 1	1 1	1 1	1 1	1 1	1 1	1 1	1 1	2 2	1 1	1 2	1 1	1 1	1 1	1 1	1 1
443	IRGC93183	W5	O. nivara	8687b782.0	443	1	_	8	_	12	1 1	1 1	1 1	1 1	1 1	0 0	1 1	1 1	1 1	1 1	1 1	1 1	1 1	1 1	1 1	1 1	1 1	1 1	1 1	1 1	1 1	1 1	1 1	1 1	1 1	1 1	1 1	1 1	1 1	1 1	0 0	2 2	1 1	1 2	1 1	1 1	0 0	1 1	1 1
444	IRGC93188	W5	O. nivara	3c4ce395.0	444	1	WT	8	WT	12	1 1	1 1	1 1	1 1	1 1	1 1	1 1	1 1	1 1	1 1	1 1	1 1	1 1	1 1	1 1	1 1	1 1	1 1	1 1	1 1	1 1	1 1	1 1	1 1	1 1	1 1	1 1	1 1	1 1	1 1	1 1	2 2	1 1	1 2	0 0	1 1	1 1	1 1	1 1
445	IRGC93189	W5	O. nivara	78496ee1.0	445	1	_	8	_	12	1 1	1 1	1 1	1 1	1 1	1 1	1 1	1 1	1 1	1 1	1 1	1 1	1 1	1 1	1 1	1 1	1 1	1 1	1 1	1 1	1 1	1 1	1 1	1 1	1 1	1 1	1 1	1 1	1 1	1 1	1 1	2 2	1 1	1 2	1 1	1 1	1 1	1 1	1 1
446	IRGC93224	W5	O. spontanea	337f2bef.0	446	1	_	8	_	12	1 1	1 1	1 1	1 1	1 1	1 1	1 1	1 1	1 1	1 1	1 1	1 1	1 1	1 1	1 1	1 1	1 1	1 1	1 1	1 1	1 1	1 1	1 1	1 1	1 1	1 1	1 1	1 1	1 1	1 1	1 1	2 2	1 1	1 2	1 1	1 1	1 1	1 1	1 1
449	449_A1_2_S2	Admix of W1/ W5	O. nivara	0a903c37.0	449	1	_	6.66667	_	11	0 0	1 1	1 1	2 2	2 2	2 2	1 1	1 1	1 1	2 2	1 1	1 1	1 1	1 1	1 1	1 1	1 1	2 2	1 1	1 1	2 2	1 1	1 1	1 1	1 1	2 2	2 2	1 1	1 1	1 1	0 0	0 0	1 1	2 2	1 1	1 1	1 1	1 1	1 1
450	IRGC100916	W2	O. nivara	f5924d55.0	450	1	_	8	_	11	1 1	1 1	1 1	1 1	1 2	2 2	1 1	1 1	1 1	1 1	1 1	1 1	1 1	1 1	1 1	2 2	1 1	1 1	1 1	1 1	1 1	1 1	1 1	1 1	1 1	2 2	2 2	0 0	1 1	1 1	1 1	0 0	1 1	2 2	1 2	1 1	1 1	1 1	0 0
451	IRGC101508	Admix of W5/ W4	O. nivara	07bf2e9b.0	451	1	WT	2	22bp del	11	1 1	1 1	1 1	1 1	1 1	1 2	1 1	1 1	1 1	2 2	1 1	1 1	1 1	1 1	1 1	2 2	1 1	2 2	1 1	1 1	1 1	1 1	1 1	1 1	1 1	1 1	1 1	1 1	1 1	1 1	1 1	2 2	1 1	1 2	1 1	1 1	1 1	1 1	1 1
453	IRGC103404	Admix of W1/ W2	O. rufipogon	d75aef09.0	453	0.222222	_	5.5	_	6	1 1	1 1	1 1	1 1	1 1	2 2	1 1	1 1	1 1	2 2	1 1	1 1	1 1	1 1	1 1	2 2	1 1	2 2	2 2	2 2	2 2	2 2	2 2	2 2	2 2	2 2	2 2	2 2	2 2	2 2	2 2	2 2	2 2	2 2	2 2	2 2	2 2	2 2	2 2
454	IRGC103821	W6	O. nivara	88c951cc.0	454	0.333333	_	8	_	3	2 2	2 2	2 2	2 2	2 2	2 2	2 2	2 2	1 2	2 2	2 2	2 2	2 2	2 2	2 2	2 2	2 2	2 2	0 0	2 2	2 2	0 0	2 2	2 2	2 2	2 2	2 2	2 2	2 2	0 0	2 2	0 0	2 2	2 2	2 2	2 2	2 2	2 2	2 2
457	457_B3_1_S2	Admix of W6/ W1	O. nivara	591378	457	1	_	4.33333	_	11	1 1	1 1	1 1	1 1	1 2	2 2	1 1	1 1	1 1	2 2	1 1	2 2	2 2	2 2	2 2	2 2	2 2	2 2	2 2	1 1	2 2	1 1	1 1	1 1	1 1	2 2	2 2	1 1	1 1	1 1	0 0	2 2	1 1	2 2	1 1	0 0	1 1	2 2	1 1
461	461_A1_1_S2	W6	O. rufipogon	b1e92a98.0	461	0.555556	_	6.88889	_	4	1 2	2 2	0 0	2 2	2 2	2 2	2 2	2 2	2 2	2 2	1 1	1 1	1 1	1 1	1 1	2 2	1 1	2 2	1 1	2 2	2 2	1 1	2 2	2 2	2 2	2 2	2 2	2 2	2 2	2 2	2 2	2 2	2 2	1 2	2 2	2 2	2 2	2 2	2 2
465	IRGC104620	W6	O. spontanea	d132a275.0	465	1	WT	8	WT	11	1 1	1 1	2 2	2 2	2 2	2 2	2 2	2 2	2 2	2 2	1 1	1 1	1 1	1 1	1 1	2 2	2 2	2 2	1 1	2 2	2 2	2 2	1 1	2 2	1 1	2 2	2 2	1 1	1 1	1 1	1 1	1 1	1 2	1 1	1 1	1 1	1 1	1 1	1 1
467	IRGC104624	W6	O. rufipogon	39cfdba3.0	467	1	_	7.55556	_	11	1 1	1 1	1 1	1 1	2 2	2 2	1 1	1 1	1 1	2 2	1 2	1 1	0 0	2 2	1 1	2 2	1 2	0 0	2 2	2 2	2 2	1 1	1 1	2 2	1 1	2 2	1 1	0 0	1 1	1 1	1 1	1 1	1 2	1 1	0 0	1 1	0 0	1 2	1 1
472	IRGC104636	W6	O. spontanea	e13c6d4c.0	472	0.666667	_	8	_	10	2 2	2 2	0 0	2 2	2 2	0 0	2 2	2 2	2 2	2 2	1 1	1 1	1 1	2 2	1 1	2 2	1 1	2 2	1 2	2 2	2 2	1 1	1 1	1 1	1 1	2 2	2 2	1 1	1 1	1 1	1 1	1 1	1 2	1 1	1 1	1 1	1 1	1 1	1 1
477	IRGC104967	Admix of W1/ W4	O. spontanea	b6582f2d.0	477	1	WT	2	22bp del	11	1 1	1 1	1 1	1 1	1 1	2 2	1 1	1 1	0 0	2 2	1 1	1 1	1 1	1 1	1 1	2 2	1 1	2 2	1 1	1 1	2 2	1 1	1 1	1 1	1 1	0 0	2 2	1 1	1 1	1 1	1 1	1 1	1 2	1 1	1 1	1 1	1 1	1 1	1 1
481	IRGC105343	W2	O. nivara	db6f3bc0.0	481	1	_	8	_	11	1 1	1 1	0 0	1 1	1 2	2 2	1 1	1 1	1 1	1 1	1 1	1 1	1 1	1 1	1 1	2 2	1 1	1 1	1 1	1 1	1 1	1 1	1 1	1 1	1 1	2 2	2 2	1 1	1 1	1 1	1 1	2 2	1 1	2 2	1 1	1 1	1 1	1 1	0 0
482	IRGC105349	W2	O. rufipogon	ca08b836.0	482	1	_	8	_	11	1 1	1 1	0 0	1 1	0 0	2 2	1 1	1 1	1 1	1 1	1 1	1 1	1 1	1 1	1 1	2 2	1 1	1 1	1 1	1 1	1 1	1 1	1 1	1 1	1 1	2 2	2 2	1 1	1 1	1 1	1 1	2 2	1 1	2 2	1 1	1 1	1 1	1 1	1 1
483	483_C2_1_S2	W2	O. rufipogon	1789d234.0	483	1	_	7.55556	_	11	1 1	1 1	1 1	1 1	2 2	2 2	1 1	1 1	1 1	1 1	1 1	1 1	1 1	1 1	1 1	0 0	1 1	1 1	1 1	1 1	1 1	0 0	0 0	1 1	1 1	2 2	2 2	1 1	1 1	1 1	1 1	2 2	1 1	0 0	0 0	1 1	1 1	1 1	0 0
487	487_C2_S2	W2	O. nivara	9917ff9f.0	487	1	_	8	_	11	1 1	1 2	1 1	1 1	1 2	1 1	1 1	1 1	1 1	1 2	1 1	1 1	1 1	1 1	1 1	2 2	1 1	2 2	1 1	1 1	1 1	1 1	1 1	1 1	1 1	2 2	2 2	1 1	1 1	1 1	1 1	0 0	1 1	1 2	1 2	1 1	1 1	1 1	0 0
488	IRGC105491	W4	O. rufipogon	fe4d3961.0	488	1	_	8	_	11	1 1	1 1	1 1	1 1	1 2	2 2	1 1	1 1	1 1	2 2	1 1	1 1	1 1	1 1	1 1	2 2	1 1	2 2	1 1	1 1	2 2	1 1	1 1	1 1	1 1	1 1	1 1	1 1	1 1	1 2	1 1	1 1	1 2	1 1	1 1	1 1	1 1	1 1	1 1
493	IRGC105706	W5	O. nivara	f71aa878.0	493	1	_	8	_	11	0 0	1 1	1 1	1 1	2 2	2 2	1 1	1 1	1 1	1 1	1 1	1 1	1 1	1 1	1 1	2 2	1 1	2 2	1 1	1 1	1 1	1 1	1 1	1 1	1 1	1 1	1 1	1 1	1 1	1 1	1 1	2 2	1 1	1 2	1 1	1 1	1 1	1 1	1 1
494	IRGC105711	W2	O. rufipogon	6481a09f.0	494	1	_	8	_	11	1 1	1 1	1 1	1 1	1 2	0 0	1 1	1 1	1 1	1 1	1 1	1 1	1 1	1 1	1 1	1 1	1 1	2 2	1 1	1 1	1 1	1 1	1 1	0 0	1 1	2 2	1 2	1 1	0 0	1 1	1 1	1 1	1 1	0 0	0 0	1 1	1 1	1 1	1 1
495	IRGC105717	Admix of W4/ W1	O. nivara	9a47fb52.0	495	1	_	8	_	11	1 1	1 1	1 1	1 1	1 2	2 2	1 1	1 2	1 1	2 2	1 1	1 1	1 1	1 1	1 1	1 1	1 1	1 2	1 1	1 1	2 2	1 1	1 1	1 1	1 1	2 2	2 2	1 1	1 1	1 1	1 1	1 1	1 2	1 1	1 2	1 1	1 1	0 0	1 1
496	IRGC105720	W1	O. rufipogon	048020f2.0	496	1	WT	8	WT? het?	11	1 1	1 1	1 1	1 1	2 2	2 2	1 1	1 1	1 1	1 1	1 1	1 1	1 1	1 1	1 1	2 2	1 1	1 1	1 1	2 2	2 2	1 1	1 1	1 1	1 1	2 2	1 1	1 1	1 1	1 1	1 1	1 1	1 2	1 1	1 2	1 1	1 1	1 1	1 1
498	IRGC105735	Admix of W1/ W4	O. rufipogon	1bfac928.0	498	1	_	8	_	11	1 1	1 1	1 1	1 1	1 2	2 2	1 1	1 1	1 1	2 2	1 1	1 1	1 1	1 1	1 1	2 2	1 1	2 2	1 1	1 1	2 2	1 1	1 1	1 1	1 1	1 1	2 2	1 1	1 1	1 1	1 1	1 1	1 2	1 1	1 2	1 1	1 1	0 0	1 1
499	IRGC105767	W1	O. rufipogon	18eec084.0	499	1	_	8	_	11	1 1	1 1	1 1	0 0	1 1	1 2	1 1	1 1	1 1	2 2	1 1	1 1	1 1	1 1	1 1	2 2	1 1	2 2	1 1	1 1	2 2	1 1	1 1	1 1	1 1	1 1	1 1	1 1	1 1	1 1	1 1	1 1	1 2	1 1	1 2	1 1	0 0	1 2	1 1
501	IRGC105821	Admix of W4/ W1	O. nivara	b2f81578.0	501	1	_	8	_	11	1 1	1 1	1 1	1 1	1 2	1 2	1 1	1 1	1 1	2 2	1 1	1 1	1 1	1 1	1 1	2 2	1 1	2 2	0 0	1 1	2 2	1 1	1 1	1 1	1 1	1 1	1 1	1 1	1 1	1 1	1 1	1 1	1 2	1 1	1 2	1 1	0 0	1 2	1 1
505	505_A1_2_S2	W1	O. rufipogon	0cc239a2.0	505	1	_	4.66667	_	11	1 1	1 1	0 0	1 1	1 2	1 2	0 0	1 1	1 1	2 2	0 0	1 1	1 1	1 1	1 2	2 2	1 2	0 0	1 1	1 1	2 2	1 1	1 1	1 1	1 1	1 1	1 1	2 2	2 2	1 1	1 1	1 1	1 2	1 1	1 2	1 1	1 1	1 1	1 1
508	IRGC105890	Admix of W1/ W6	O. rufipogon	0418dea9.0	508	0.833333	_	3	_	2	2 2	2 2	2 2	2 2	2 2	2 2	2 2	2 2	0 0	2 2	2 2	2 2	2 2	0 0	2 2	2 2	1 2	0 0	1 1	1 1	1 1	0 0	2 2	1 2	2 2	2 2	2 2	2 2	1 2	2 2	0 0	2 2	2 2	0 0	2 2	2 2	2 2	2 2	2 2
509	IRGC105897	W1	O. rufipogon	c2785e72.0	509	0.333333	_	6.33333	_	6	1 1	1 1	1 1	1 1	1 2	2 2	1 1	1 1	1 1	2 2	1 1	1 1	1 1	1 1	1 1	2 2	1 1	2 2	1 2	2 2	2 2	2 2	2 2	2 2	2 2	2 2	2 2	2 2	2 2	2 2	2 2	2 2	2 2	2 2	2 2	1 2	2 2	2 2	2 2
514	IRGC105956	W1	O. rufipogon	a689b400.0	514	1	_	8	_	11	1 1	1 2	1 1	1 1	1 1	2 2	1 1	1 1	1 1	2 2	1 1	1 2	1 1	1 1	1 2	2 2	0 0	2 2	0 0	1 1	2 2	0 0	1 1	1 2	1 2	2 2	2 2	1 1	1 2	1 1	1 1	2 2	1 1	0 0	1 1	2 2	1 1	2 2	1 1
523	523_A1_S2	Admix of W4/ W1	O. nivara	88694427	523	1	_	7.33333	_	11	0 0	1 1	1 1	1 1	1 1	2 2	1 1	1 1	1 1	2 2	1 1	1 1	1 1	1 1	1 1	2 2	1 1	0 0	1 1	1 1	2 2	0 0	1 1	0 0	1 1	1 1	0 0	1 1	1 1	1 1	0 0	0 0	1 1	1 2	1 1	1 2	0 0	2 2	1 1
549	IRGC81881	Admix of W1/ W6	O. rufipogon	285c229d.0	549	1	_	8	_	11	0 0	1 1	1 1	1 1	1 2	2 2	1 1	1 1	1 1	2 2	0 0	1 1	1 1	1 1	1 1	2 2	2 2	2 2	0 0	1 1	0 0	1 1	1 1	1 1	1 1	1 2	2 2	1 1	2 2	1 1	1 1	1 1	1 1	1 1	1 1	1 1	1 1	1 1	1 1
553	IRGC100926	W1	O. rufipogon	4ac6d68f.0	553	0	14bp del	7	22bp del	4	2 2	2 2	2 2	2 2	2 2	2 2	2 2	2 2	0 0	2 2	1 1	1 1	1 1	2 2	1 1	2 2	1 1	2 2	1 1	2 2	1 2	1 2	2 2	2 2	2 2	2 2	2 2	2 2	1 2	2 2	2 2	2 2	2 2	2 2	2 2	0 0	2 2	2 2	2 2
555	555_B1_1_S2	W2	O. rufipogon	ddfcf126.0	555	1	WT	8	WT	11	1 1	1 1	1 1	1 1	1 2	2 2	1 1	1 1	1 1	1 1	1 1	1 1	1 1	1 1	1 1	1 1	1 1	2 2	1 1	1 1	1 1	1 1	1 1	1 1	1 1	2 2	2 2	1 1	0 0	1 1	1 1	1 1	1 1	2 2	1 2	1 1	1 1	1 1	1 1
568	IRGC106263	Admix of W1/ W4	O. rufipogon	7d1ccfc8.0	568	1	WT	8	WT	11	0 0	1 1	1 1	1 1	1 1	1 1	1 1	1 1	1 1	2 2	1 1	1 1	1 1	1 1	1 1	1 1	1 1	2 2	2 2	1 1	2 2	1 1	1 1	1 1	1 1	2 2	1 1	0 0	1 1	1 1	1 1	1 1	1 2	1 1	1 2	1 1	1 1	0 0	1 1
600	IRGC100187	W1	O. sativa x O. rufipogon	ec78c1c9.0	600	1	_	2.66667	_	11	1 1	1 1	1 2	2 2	2 2	1 2	1 1	1 1	1 1	2 2	1 1	1 1	1 1	1 1	1 1	2 2	1 2	2 2	2 2	1 1	2 2	1 1	1 1	1 1	0 0	2 2	0 0	2 2	1 1	1 1	1 1	1 1	1 2	1 1	2 2	1 1	1 1	1 2	1 1
602	IRGC100900	W2	O. nivara	f4935677.0	602	0.833333	_	7	_	11	0 0	1 1	1 1	1 1	1 2	1 2	1 1	1 1	1 1	1 1	1 1	1 1	1 1	1 1	1 1	2 2	1 1	1 1	1 1	1 1	1 1	1 1	1 1	1 1	1 1	2 2	2 2	1 1	1 1	1 1	1 1	0 0	1 1	1 2	1 1	1 1	1 1	1 1	1 1
605	IRGC100911	W1	O. spontanea	6f53fc21.0	605	0.166667	14bp del	3.33333	22bp del	7	1 1	1 1	1 1	1 1	1 2	2 2	1 1	1 1	1 1	2 2	1 1	1 1	1 1	2 2	2 2	2 2	2 2	2 2	0 0	2 2	2 2	2 2	2 2	2 2	0 0	2 2	2 2	2 2	2 2	2 2	2 2	2 2	2 2	2 2	2 2	2 2	2 2	2 2	2 2
612	IR64	indica	O. sativa	85240e22.0	612	_	_	_	_	4	2 2	2 2	2 2	2 2	2 2	2 2	2 2	2 2	2 2	2 2	1 1	1 1	1 1	0 0	1 1	2 2	1 1	2 2	1 1	2 2	2 2	0 0	2 2	2 2	2 2	2 2	2 2	2 2	2 2	2 2	2 2	2 2	2 2	2 2	2 2	2 2	2 2	2 2	2 2
616	RT0034	indica	O. sativa	298c9652.0	_	_	_	_	_	4	0 0	2 2	2 2	2 2	2 2	2 2	2 2	2 2	2 2	0 0	1 1	1 1	1 1	1 1	1 1	2 2	1 1	0 0	1 1	2 2	2 2	2 2	2 2	2 2	2 2	2 2	2 2	2 2	2 2	2 2	2 2	2 2	2 2	2 2	2 2	2 2	2 2	2 2	2 2
617	MCR010277	admixed	O. sativa	12c4cd0b.0	_	_	_	_	_	3	2 2	2 2	2 2	2 2	2 2	2 2	2 2	2 2	1 2	2 2	2 2	2 2	2 2	2 2	2 2	2 2	2 2	2 2	2 2	2 2	2 2	0 0	2 2	1 2	2 2	2 2	2 2	2 2	2 2	2 2	1 1	2 2	2 2	2 2	2 2	1 2	2 2	2 2	2 2
618	Pecos	admixed-japonica	O. sativa	a4acb3d5.0	_	_	_	_	_	3	2 2	2 2	2 2	2 2	2 2	2 2	2 2	2 2	2 2	2 2	2 2	2 2	0 0	2 2	2 2	2 2	2 2	2 2	2 2	2 2	1 2	0 0	2 2	0 0	2 2	2 2	2 2	2 2	2 2	0 0	2 2	2 2	2 2	1 2	2 2	0 0	2 2	2 2	2 2
619	Rosemont	tropical-japonica	O. sativa	f7e71b48.0	_	_	_	_	_	3	2 2	2 2	2 2	2 2	2 2	2 2	2 2	2 2	0 0	2 2	2 2	2 2	2 2	0 0	2 2	2 2	2 2	1 2	2 2	2 2	2 2	1 1	2 2	2 2	2 2	2 2	2 2	2 2	2 2	1 2	0 0	2 2	2 2	1 2	2 2	2 2	2 2	2 2	2 2
620	Jasmine85	indica	O. sativa	9e09efb3.0	_	_	_	_	_	4	2 2	2 2	2 2	2 2	2 2	2 2	2 2	2 2	2 2	2 2	1 1	1 1	1 1	2 2	1 1	2 2	1 1	2 2	1 1	2 2	2 2	2 2	2 2	2 2	2 2	2 2	2 2	2 2	2 2	0 0	2 2	2 2	2 2	2 2	2 2	2 2	2 2	2 2	2 2
621	LaGrue	tropical-japonica	O. sativa	b4d6e1d7.0	_	_	_	_	_	1	2 2	2 2	2 2	2 2	2 2	2 2	2 2	2 2	2 2	2 2	2 2	2 2	2 2	2 2	2 2	2 2	2 2	2 2	2 2	2 2	2 2	2 2	2 2	2 2	2 2	2 2	2 2	0 0	2 2	2 2	1 1	2 2	2 2	0 0	2 2	2 2	2 2	2 2	2 2
622	Bengal	admixed-japonica	O. sativa	fb21dae1.0	_	_	_	_	_	3	2 2	2 2	2 2	2 2	2 2	2 2	2 2	2 2	2 2	2 2	2 2	2 2	2 2	2 2	2 2	2 2	2 2	2 2	2 2	2 2	2 2	0 0	2 2	2 2	2 2	2 2	2 2	2 2	2 2	2 2	2 2	2 2	2 2	2 2	2 2	2 2	2 2	2 2	2 2
624	Kaybonnet	tropical-japonica	O. sativa	961237a1.0	_	_	_	_	_	3	2 2	2 2	2 2	2 2	2 2	2 2	2 2	2 2	2 2	2 2	2 2	2 2	2 2	2 2	2 2	2 2	2 2	2 2	2 2	2 2	2 2	2 2	2 2	2 2	2 2	2 2	2 2	2 2	2 2	2 2	2 2	2 2	2 2	2 2	2 2	2 2	2 2	2 2	2 2
625	Katy	tropical-japonica	O. sativa	38ab4ed4.0	_	_	_	_	_	3	2 2	2 2	2 2	2 2	2 2	2 2	2 2	2 2	2 2	2 2	2 2	2 2	2 2	2 2	2 2	2 2	2 2	2 2	2 2	2 2	2 2	0 0	2 2	2 2	0 0	2 2	2 2	0 0	2 2	2 2	2 2	2 2	2 2	2 2	2 2	0 0	2 2	2 2	2 2
626	C101A51	indica	O. sativa	630c7f90.0	_	_	_	_	_	4	1 2	2 2	2 2	2 2	2 2	2 2	2 2	2 2	1 2	2 2	1 1	1 1	1 1	2 2	1 1	2 2	1 1	2 2	1 1	1 2	2 2	0 0	2 2	2 2	2 2	2 2	2 2	2 2	2 2	2 2	2 2	2 2	2 2	2 2	2 2	2 2	2 2	2 2	2 2
627	Early	admixed-japonica	O. sativa	9b34fda6.0	_	_	_	_	_	1	2 2	2 2	2 2	2 2	2 2	2 2	2 2	2 2	0 0	2 2	2 2	2 2	2 2	2 2	2 2	2 2	2 2	2 2	0 0	2 2	0 0	1 1	2 2	1 2	2 2	2 2	2 2	1 1	2 2	2 2	2 2	2 2	1 1	1 2	1 1	2 2	2 2	2 2	2 2
628	Jefferson	tropical-japonica	O. sativa	3995b6ff.0	628	_	_	_	_	3	2 2	2 2	2 2	2 2	2 2	2 2	2 2	2 2	2 2	2 2	2 2	2 2	2 2	2 2	2 2	2 2	2 2	2 2	2 2	2 2	2 2	2 2	2 2	2 2	2 2	2 2	2 2	2 2	2 2	2 2	2 2	2 2	2 2	2 2	2 2	2 2	2 2	2 2	2 2
629	Panda	admixed-japonica	O. sativa	ce3f9303.0	_	_	_	_	_	3	2 2	2 2	2 2	2 2	2 2	2 2	2 2	2 2	2 2	2 2	2 2	2 2	2 2	2 2	2 2	2 2	2 2	2 2	2 2	2 2	2 2	2 2	2 2	2 2	2 2	2 2	2 2	2 2	2 2	2 2	2 2	2 2	2 2	2 2	2 2	0 0	2 2	2 2	2 2
630	Saber	tropical-japonica	O. sativa	76db905a.0	_	_	_	_	_	3	2 2	2 2	2 2	2 2	2 2	2 2	2 2	2 2	2 2	2 2	2 2	2 2	2 2	2 2	2 2	2 2	2 2	2 2	2 2	2 2	2 2	2 2	2 2	2 2	2 2	2 2	2 2	1 1	2 2	2 2	0 0	2 2	2 2	2 2	2 2	2 2	2 2	2 2	2 2
631	Dragon Eyeball 100	admixed-japonica	O. sativa	1fbe21f5.0	_	_	_	_	_	1	2 2	2 2	2 2	2 2	2 2	2 2	2 2	2 2	2 2	2 2	2 2	1 2	2 2	0 0	2 2	2 2	2 2	2 2	2 2	2 2	2 2	2 2	2 2	2 2	2 2	2 2	2 2	1 1	2 2	2 2	0 0	2 2	2 2	2 2	2 2	2 2	2 2	2 2	2 2
632	Francis	tropical-japonica	O. sativa	77522873	_	_	_	_	_	3	2 2	2 2	2 2	2 2	2 2	2 2	2 2	2 2	0 0	2 2	2 2	1 2	2 2	1 1	2 2	2 2	2 2	2 2	2 2	2 2	1 2	0 0	2 2	0 0	2 2	2 2	2 2	0 0	2 2	2 2	0 0	2 2	2 2	2 2	2 2	0 0	2 2	2 2	2 2
633	Jing 185-7	indica	O. sativa	b23710c4.0	_	_	_	_	_	4	2 2	2 2	2 2	2 2	2 2	2 2	2 2	2 2	2 2	2 2	1 1	1 1	1 1	2 2	1 1	2 2	1 1	2 2	1 1	2 2	2 2	2 2	2 2	2 2	2 2	2 2	2 2	2 2	2 2	2 2	2 2	2 2	2 2	2 2	2 2	2 2	2 2	2 2	2 2
634	Rondo (4484-1693)	indica	O. sativa	924bd3ae.0	_	_	_	_	_	4	2 2	2 2	2 2	2 2	2 2	2 2	2 2	2 2	2 2	2 2	1 1	1 1	1 1	1 1	1 1	2 2	1 1	2 2	2 2	2 2	2 2	2 2	2 2	2 2	2 2	2 2	2 2	2 2	2 2	2 2	2 2	2 2	2 2	0 0	2 2	2 2	2 2	2 2	2 2
635	Azucena	tropical-japonica	O. sativa	f3d9c979.0	_	_	_	_	_	3	2 2	2 2	2 2	2 2	2 2	2 2	2 2	2 2	2 2	2 2	2 2	2 2	2 2	2 2	2 2	2 2	2 2	2 2	2 2	2 2	2 2	2 2	2 2	2 2	2 2	2 2	2 2	2 2	2 2	2 2	2 2	2 2	2 2	2 2	2 2	2 2	2 2	2 2	2 2
636	Sadu Cho	indica	O. sativa	ebb47c09.0	_	_	_	_	_	6	1 1	1 1	1 1	1 1	1 2	2 2	1 1	1 1	1 1	2 2	1 1	1 1	1 1	1 1	1 1	2 2	1 1	2 2	0 0	2 2	2 2	2 2	2 2	2 2	2 2	2 2	2 2	2 2	0 0	2 2	2 2	2 2	2 2	1 2	2 2	2 2	2 2	2 2	2 2
638	Moroberekan	tropical-japonica	O. sativa	ad1a9c05.0	_	_	_	_	_	5	2 2	2 2	2 2	2 2	2 2	2 2	2 2	2 2	2 2	2 2	2 2	2 2	2 2	2 2	2 2	2 2	2 2	2 2	2 2	2 2	2 2	2 2	2 2	2 2	2 2	2 2	2 2	0 0	2 2	2 2	2 2	2 2	2 2	2 2	2 2	2 2	2 2	2 2	2 2
639	Nipponbare	temperate-japonica	O. sativa	48d3bc66.0	_	_	_	_	_	1	2 2	2 2	2 2	2 2	2 2	2 2	2 2	2 2	0 0	2 2	2 2	0 0	0 0	2 2	2 2	2 2	2 2	2 2	2 2	2 2	2 2	0 0	2 2	1 2	2 2	2 2	2 2	2 2	2 2	2 2	2 2	2 2	2 2	2 2	2 2	0 0	2 2	2 2	0 0
641	Tainung 67	temperate-japonica	O. sativa	88631879	_	_	_	_	_	1	2 2	2 2	2 2	2 2	2 2	2 2	2 2	2 2	2 2	2 2	2 2	2 2	2 2	2 2	2 2	2 2	2 2	2 2	2 2	2 2	2 2	2 2	2 2	2 2	2 2	2 2	2 2	2 2	2 2	2 2	0 0	2 2	2 2	2 2	2 2	2 2	2 2	2 2	2 2
642	Zhenshan 97B	indica	O. sativa	986a3c37.0	_	_	_	_	_	4	2 2	2 2	2 2	2 2	2 2	2 2	2 2	2 2	2 2	2 2	1 1	1 1	1 1	2 2	1 1	2 2	1 1	2 2	1 1	2 2	2 2	2 2	2 2	2 2	2 2	2 2	2 2	2 2	2 2	2 2	2 2	2 2	2 2	2 2	2 2	2 2	2 2	2 2	2 2
643	Minghui 63	indica	O. sativa	0491646d.0	_	_	_	_	_	4	2 2	2 2	0 0	2 2	2 2	2 2	2 2	2 2	1 2	0 0	1 1	1 1	0 0	0 0	1 1	2 2	1 1	2 2	2 2	0 0	2 2	2 2	2 2	1 2	2 2	2 2	2 2	2 2	2 2	2 2	1 1	2 2	2 2	2 2	2 2	1 2	2 2	2 2	1 2
644	IR64-21	indica	O. sativa	f66e275e.0	_	_	_	_	_	4	2 2	2 2	2 2	2 2	2 2	2 2	2 2	2 2	2 2	2 2	1 1	1 1	1 1	2 2	1 2	2 2	1 1	1 2	1 1	2 2	2 2	2 2	2 2	2 2	0 0	2 2	2 2	2 2	2 2	2 2	2 2	2 2	2 2	2 2	2 2	2 2	2 2	2 2	2 2
646	Swarna	indica	O. sativa	ea294193.0	_	_	_	_	_	6	1 1	1 1	1 1	1 1	1 2	2 2	0 0	1 1	1 1	2 2	1 1	1 1	1 1	2 2	0 0	2 2	1 1	2 2	1 1	2 2	2 2	0 0	2 2	1 2	2 2	2 2	2 2	2 2	2 2	2 2	0 0	2 2	2 2	2 2	2 2	0 0	2 2	2 2	1 2
647	Cypress	tropical-japonica	O. sativa	d298701c.0	_	_	_	_	_	3	2 2	2 2	2 2	2 2	2 2	2 2	2 2	2 2	2 2	2 2	2 2	2 2	2 2	2 2	2 2	2 2	2 2	2 2	2 2	2 2	2 2	0 0	2 2	2 2	2 2	2 2	2 2	2 2	2 2	2 2	0 0	2 2	2 2	2 2	2 2	1 2	2 2	2 2	2 2
651	Dular	aus	O. sativa	432387a8.0	_	_	_	_	_	9	1 1	1 1	1 1	1 1	1 2	2 2	1 1	1 1	1 1	2 2	1 1	1 1	1 1	1 1	1 1	2 2	1 1	2 2	1 1	1 1	2 2	1 1	1 1	1 1	1 1	1 1	1 1	1 1	1 1	1 2	1 1	1 1	0 0	1 1	1 2	1 1	1 1	0 0	1 1
652	Li-Jiang-Xin-Tuan-Hei-Gu	temperate-japonica	O. sativa	bc9c6f80.0	_	_	_	_	_	1	2 2	2 2	2 2	2 2	2 2	2 2	2 2	2 2	2 2	2 2	2 2	2 2	0 0	1 1	2 2	2 2	2 2	2 2	2 2	2 2	1 2	0 0	2 2	2 2	2 2	2 2	2 2	2 2	2 2	2 2	1 1	2 2	2 2	1 2	2 2	2 2	2 2	2 2	2 2
655	NSFTV655	W2	O. nivara	972bfa76.0	655	1	_	8	_	11	1 1	1 1	0 0	1 1	1 2	1 1	1 1	1 1	1 1	1 1	1 1	1 1	1 1	1 1	1 1	2 2	1 1	1 1	1 1	1 1	1 1	1 1	1 1	1 1	1 1	2 2	2 2	1 1	0 0	1 1	0 0	2 2	1 1	2 2	1 1	1 1	1 1	1 1	1 1
657	NSFTV657	W2	O. nivara	b0724d8e.0	657	1	_	8	_	11	1 1	1 1	1 1	1 1	1 2	1 1	1 1	1 1	1 1	1 1	1 1	1 1	1 1	1 1	1 1	2 2	1 1	1 2	1 1	1 1	1 1	1 1	1 1	1 1	1 1	2 2	2 2	1 1	1 1	1 1	1 1	1 1	1 1	2 2	1 1	1 1	1 1	1 1	1 1
658	NSFTV658	W2	O. nivaran x O. rufipogon	93cc2daf.0	658	1	_	8	_	11	1 1	1 1	0 0	1 1	1 2	1 1	1 1	1 1	1 1	1 1	1 1	1 1	1 1	1 1	1 1	2 2	1 1	1 1	0 0	1 1	1 1	1 1	1 1	1 1	1 1	2 2	2 2	1 1	1 1	1 1	1 1	2 2	1 1	2 2	1 1	1 1	1 1	1 1	1 1
665	IRGC100203	Admix of W1/ W4	O. rufipogon x O. sativa	40f4b8ed.0	665	1	WT	2.33333	22bp del	11	1 1	1 1	1 1	1 1	1 1	0 0	1 1	2 2	1 1	2 2	1 1	1 1	1 1	1 1	1 1	2 2	0 0	1 1	0 0	1 1	1 1	1 1	1 1	1 1	1 1	1 1	1 1	1 1	1 1	1 1	1 1	1 1	2 2	1 1	1 2	1 1	0 0	1 1	1 1
666	IRGC100211	W2	O. rufipogon	6d9956d4.0	666	1	_	6.33333	_	11	1 1	1 1	0 0	1 1	1 2	1 2	1 1	1 1	1 1	1 1	1 1	1 1	1 1	1 1	1 1	2 2	1 1	1 1	1 1	1 1	1 1	1 1	1 1	1 1	1 1	2 2	2 2	1 1	1 1	1 1	1 1	2 2	1 1	0 0	1 1	1 1	1 1	1 1	1 1
669	669_C2_3_S2	W6	O. nivara	db21652c.0	669	0	14bp del	8	WT	6	1 1	1 1	1 1	1 1	1 1	2 2	1 1	1 1	1 1	2 2	1 1	1 1	1 1	1 1	1 1	2 2	1 1	0 0	2 2	2 2	2 2	0 0	2 2	2 2	2 2	2 2	2 2	0 0	2 2	2 2	2 2	2 2	2 2	2 2	2 2	2 2	2 2	2 2	2 2
673	IRGC100647	W6	O. rufipogon	72804bcb.0	673	1	_	3.44444	_	6	1 1	1 1	1 1	1 1	2 2	2 2	1 1	2 2	2 2	2 2	2 2	2 2	1 1	0 0	1 1	2 2	1 2	0 0	2 2	2 2	1 2	2 2	2 2	2 2	2 2	2 2	2 2	2 2	0 0	2 2	2 2	2 2	2 2	2 2	2 2	2 2	2 2	2 2	2 2
676	676_A1_1_S2	W6	O. rufipogon	17df3de8.0	676	0	14bp del	3.44444	22bp del	1	2 2	2 2	2 2	2 2	2 2	2 2	2 2	2 2	1 2	2 2	2 2	2 2	2 2	2 2	2 2	2 2	2 2	2 2	2 2	2 2	2 2	2 2	2 2	2 2	2 2	2 2	2 2	2 2	2 2	2 2	0 0	2 2	2 2	2 2	2 2	2 2	2 2	2 2	2 2
682	IRGC100904	W1	O. rufipogon	a47ad7bf.0	682	1	_	8	_	11	1 1	1 1	0 0	2 2	1 2	1 1	1 1	1 1	1 1	1 1	1 1	1 1	1 1	1 1	1 1	2 2	1 2	0 0	1 1	1 1	0 0	0 0	1 1	1 1	1 1	0 0	1 1	2 2	1 1	1 1	1 1	0 0	1 2	1 1	1 1	1 1	1 1	1 1	1 1
683	IRGC100918	Admix of W4/ W1	O. nivara	b47e7c7a.0	683	0.777778	_	6.66667	_	11	1 1	1 1	1 1	1 1	1 2	2 2	1 1	1 1	1 1	2 2	1 1	1 1	1 1	1 1	1 1	2 2	1 1	2 2	1 1	1 1	2 2	1 1	1 1	1 1	0 0	2 2	2 2	1 1	1 1	1 1	2 2	2 2	1 1	2 2	1 1	2 2	1 1	2 2	1 1
685	IRGC100923	Admix of W4/ W1	O. rufipogon	1979905b.0	685	0.222222	14bp del	3.11111	WT	4	2 2	2 2	2 2	2 2	2 2	2 2	2 2	2 2	2 2	2 2	1 1	1 1	1 1	0 0	1 1	2 2	1 1	2 2	1 1	2 2	2 2	2 2	2 2	2 2	2 2	2 2	2 2	2 2	2 2	2 2	2 2	2 2	2 2	2 2	2 2	2 2	2 2	2 2	2 2
687	IRGC101193	Admix of W6/ W1	O. rufipogon	52b4096b.0	687	1	_	5.33333	_	10	0 0	2 2	2 2	2 2	2 2	0 0	2 2	2 2	2 2	2 2	2 2	2 2	1 1	1 1	1 1	2 2	1 2	0 0	2 2	2 2	2 2	2 2	1 1	2 2	1 1	2 2	1 1	0 0	1 1	1 1	1 1	1 1	1 2	1 1	0 0	1 1	1 1	1 1	1 1
691	IRGC101967	W4	O. nivara	42b788ec.0	691	0.833333	_	6.66667	_	8	2 2	2 2	2 2	2 2	2 2	2 2	1 2	2 2	2 2	2 2	2 2	2 2	2 2	2 2	2 2	2 2	1 1	2 2	1 1	1 1	2 2	1 1	1 1	1 1	1 1	1 1	1 1	1 1	1 1	1 2	1 1	1 1	0 0	1 1	1 2	1 1	0 0	1 2	1 1
701	IRGC103813	Admix of W6/ W5	O. nivaran x O. rufipogon	74594d85.0	701	0	14bp del	2.88889	22bp del	3	1 1	1 1	1 1	1 1	2 2	2 2	2 2	2 2	2 2	2 2	2 2	2 2	2 2	2 2	2 2	2 2	2 2	2 2	2 2	2 2	2 2	2 2	2 2	2 2	2 2	2 2	2 2	2 2	0 0	2 2	0 0	2 2	2 2	2 2	2 2	2 2	2 2	2 2	2 2
704	IRGC103818	Admix of W6/ W1	O. rufipogon x O. nivara	dc090b35.0	704	0.222222	14bp del	3.77778	WT	3	1 1	1 1	1 1	1 1	2 2	2 2	2 2	2 2	2 2	2 2	2 2	2 2	2 2	2 2	2 2	2 2	2 2	2 2	2 2	2 2	2 2	1 2	2 2	1 2	2 2	2 2	2 2	2 2	2 2	0 0	0 0	0 0	2 2	1 2	2 2	0 0	2 2	2 2	2 2
707	IRGC103835	W4	O. nivara	5853b3a0.0	707	1	_	8	_	8	2 2	2 2	2 2	2 2	2 2	2 2	2 2	2 2	2 2	2 2	2 2	2 2	2 2	2 2	2 2	2 2	1 1	2 2	1 1	1 1	2 2	1 1	1 1	1 1	1 1	1 1	1 1	1 1	1 1	1 2	1 1	0 0	0 0	1 1	0 0	1 1	1 1	1 1	1 1
708	708_A1_2_S2	Admix of W4/ W1	O. nivara	db571049.0	708	1	_	6.33333	_	11	1 1	1 1	1 1	1 1	1 1	2 2	1 1	1 1	1 1	2 2	1 1	0 0	2 2	2 2	2 2	2 2	2 2	2 2	2 2	1 1	2 2	1 1	1 1	1 1	1 1	2 2	2 2	1 1	0 0	1 1	0 0	2 2	1 1	2 2	1 1	1 2	1 1	2 2	1 1
711	IRGC103841	W4	O. nivara	e2d04697.0	711	1	WT	8	WT	8	2 2	2 2	2 2	2 2	2 2	2 2	2 2	2 2	2 2	2 2	2 2	2 2	2 2	2 2	2 2	2 2	1 1	2 2	1 1	1 1	2 2	1 1	1 1	1 1	1 1	1 1	1 1	1 1	1 1	1 2	1 1	1 1	1 2	1 1	1 1	1 1	1 1	1 1	1 1
715	715_B2_1_S2	Admix of W4/ W1	O. rufipogon x O. nivara	80e47367.0	715	1	_	8	_	11	1 1	1 1	1 1	1 1	1 1	2 2	1 1	1 1	1 1	2 2	1 1	1 1	1 1	1 1	1 1	2 2	1 1	0 0	1 1	1 1	2 2	1 1	1 1	1 1	1 1	1 1	1 1	0 0	0 0	1 1	1 1	1 1	1 2	1 1	1 1	1 1	1 1	1 1	1 1
716	716_B2_S2	W4	O. rufipogon	85a2713c.0	716	1	_	8	_	11	1 1	1 1	1 1	1 1	1 2	2 2	1 1	1 1	1 1	2 2	1 1	1 1	1 1	1 1	0 0	2 2	1 1	2 2	1 1	1 1	2 2	1 1	1 1	1 1	1 1	1 1	1 1	0 0	1 1	1 1	1 1	1 1	1 2	1 1	0 0	1 1	1 1	1 1	1 1
717	717_B1_2_S2	W4	O. nivara	19253169	717	1	_	8	_	11	1 1	1 1	1 1	1 1	1 2	2 2	1 1	1 1	1 1	2 2	1 1	1 1	1 1	1 1	1 1	2 2	1 1	2 2	1 1	1 1	2 2	1 1	1 1	1 1	1 1	1 1	1 1	1 1	2 2	1 1	1 1	1 1	1 2	1 1	1 1	1 1	1 1	1 1	1 1
719	719_A1	W5	O. nivara	0c5e3328.0	719	1	WT	8	WT	12	1 1	1 1	1 1	1 1	1 1	1 1	1 1	1 1	1 1	1 1	1 1	1 1	1 1	1 1	1 1	1 1	1 1	1 1	1 1	1 1	1 1	1 1	1 1	1 1	1 1	1 1	1 1	1 1	1 1	1 1	1 1	2 2	1 1	1 2	1 1	1 1	1 1	1 1	1 1
720	IRGC104703	W5	O. nivara	6d7c4812.0	720	1	_	8	_	12	1 1	1 1	1 1	1 1	1 1	1 1	1 1	1 1	1 1	1 1	1 1	1 1	1 1	1 1	1 1	1 1	1 1	1 1	1 1	1 1	1 1	1 1	1 1	1 1	1 1	1 1	1 1	1 1	1 1	1 1	1 1	2 2	1 1	1 2	1 1	1 1	1 1	1 1	1 1
736	736_B2_1_S2	W4	O. rufipogon	ad7f098d.0	736	0.666667	_	8	_	11	1 1	1 1	1 1	1 1	1 2	2 2	1 1	1 1	1 1	2 2	1 1	0 0	1 1	1 1	1 1	2 2	1 1	2 2	1 1	1 1	2 2	1 1	1 1	1 1	1 1	1 1	1 1	1 1	1 1	1 1	1 1	1 1	1 2	1 1	1 1	1 1	1 1	1 1	1 1
738	IRGC105601	W4	O. rufipogon x O. nivara	71acc0c4.0	738	1	_	8	_	11	1 1	1 1	1 1	1 1	1 2	2 2	1 1	1 1	1 1	2 2	1 1	1 1	1 1	1 1	1 1	0 0	1 1	2 2	1 1	1 1	2 2	1 1	1 1	1 1	1 1	1 1	1 1	1 1	1 1	1 1	0 0	0 0	1 1	2 2	0 0	2 2	1 1	2 2	1 1
743	743_C1_2_S2T	W5	O. nivara	3b089954.0	743	1	_	8	_	12	1 1	1 1	1 1	1 1	1 1	1 1	1 1	1 1	1 1	1 1	1 1	1 1	0 0	1 1	1 1	1 1	1 1	1 1	1 1	1 1	1 1	1 1	1 1	1 1	1 1	1 1	1 1	1 1	1 1	1 1	2 2	2 2	1 1	1 2	1 1	1 1	1 1	1 1	1 1
746	IRGC105740	Admix of W4/ W1	O. nivara	e86ec604.0	746	0.333333	_	8	_	11	1 1	1 1	1 1	1 1	1 1	1 2	1 1	1 1	1 1	1 1	1 1	1 1	1 1	1 1	1 1	1 1	1 2	1 1	1 1	1 1	1 1	1 1	1 1	1 1	1 1	1 1	1 1	1 1	1 1	1 1	1 1	2 2	1 1	1 2	1 2	1 1	0 0	1 1	1 1
751	IRGC105895	W6	O. nivara	754974cc.0	751	1	WT	2	22bp del	7	1 1	1 1	1 1	1 1	1 1	1 1	1 1	1 1	1 1	1 1	1 1	1 1	1 1	1 1	1 1	2 2	1 2	0 0	1 1	2 2	2 2	2 2	2 2	2 2	2 2	2 2	2 2	2 2	2 2	2 2	0 0	2 2	2 2	0 0	2 2	2 2	2 2	2 2	2 2
759	759_A1_3_S2	W1	O. rufipogon	7e46a930.0	759	0.222222	14bp del	8	WT	7	1 1	1 1	1 1	1 1	1 1	2 2	1 1	1 1	1 1	2 2	1 1	1 1	1 1	1 1	1 1	2 2	1 1	2 2	2 2	2 2	2 2	2 2	2 2	2 2	2 2	2 2	2 2	2 2	2 2	1 1	2 2	0 0	1 1	2 2	1 1	2 2	1 1	2 2	1 1
760	IRGC106345	Admix of W1/ W5	O. nivara	8679a055.0	760	1	_	8	_	11	1 1	1 1	0 0	2 2	2 2	2 2	1 1	1 1	1 1	2 2	1 1	1 1	1 1	1 1	1 1	1 1	1 1	2 2	1 1	1 1	2 2	1 1	1 1	1 1	1 1	2 2	2 2	1 1	1 1	1 1	2 2	2 2	1 1	2 2	1 1	1 1	0 0	1 1	1 1
765	W1943	_	O. rufipogon	70277e2e.0	_	_	_	_	_	11	1 1	1 1	2 2	2 2	2 2	2 2	1 2	2 2	1 2	2 2	1 1	1 1	1 1	1 1	1 1	2 2	1 2	0 0	2 2	2 2	2 2	2 2	1 1	2 2	1 1	2 2	1 1	0 0	1 1	1 1	1 1	1 1	1 2	1 1	0 0	1 1	1 1	1 1	1 1
766	W1944	_	O. rufipogon	23eabdcb.0	_	_	_	_	_	10	0 0	2 2	2 2	2 2	2 2	2 2	2 2	2 2	2 2	2 2	2 2	1 1	1 1	1 1	1 1	2 2	2 2	2 2	2 2	2 2	2 2	2 2	1 1	2 2	1 1	2 2	2 2	1 1	1 1	1 1	2 2	1 1	1 2	1 1	0 0	1 1	1 1	1 1	1 1
767	W1945	_	O. rufipogon	b70665a7.0	_	_	_	_	_	11	1 1	1 1	1 1	1 1	2 2	2 2	1 1	2 2	2 2	2 2	1 1	1 1	1 1	1 1	1 1	2 2	2 2	2 2	1 1	2 2	2 2	2 2	1 1	2 2	1 1	2 2	1 1	0 0	0 0	1 1	1 1	1 1	1 2	1 1	0 0	1 1	1 1	1 1	1 1
770	Mojito Colorado	tropical-japonica	O. sativa	841bcf9a.0	_	_	_	_	_	3	2 2	2 2	2 2	2 2	2 2	2 2	2 2	2 2	2 2	2 2	2 2	2 2	2 2	2 2	2 2	2 2	2 2	2 2	2 2	2 2	2 2	2 2	2 2	2 2	2 2	2 2	2 2	2 2	2 2	2 2	2 2	2 2	2 2	2 2	2 2	2 2	2 2	2 2	2 2
1 O. sativa in RDP1, McCouch et al., 2016
2 ORSC species names cross-referenced to Table S1
3 Cross-referenced to Table S1
[truncated: 1 more columns]
